# Supplementary material for: DNA methylation profiling in Huntington’s disease reveals disease associated changes in the striatum
Source: Clin Epigenetics. 2026 May 26;18:92. doi: 10.1186/s13148-026-02082-4 (PMC13202909; doi:10.1186/s13148-026-02082-4)
Supplement: Supplementary file 2 — Supplementary Material 2 [file 13148_2026_2082_MOESM2_ESM.xlsx]

## Sheet: Sup T1
	Supplementary Table 1: Sample demographics for the discovery cohort. The cohort consisted of EPIC array data generated in 42 individuals selected from four UK Brain Banks (CBB, LNDBB, MBB and OBB). Shown for each brain region, for both the control and HD groups are the group size (number of samples profiled), and the number of samples (N) that passed quality control (QC). For the samples that pas…
		Brain region
		Striatum		Entorhinal cortex		Cerebellum
	Diagnosis	Control	HD	Control	HD	Control	HD
	Group size	20	20	22	18	22	18
	N passed QC	20	17	20	18	20	18
	Sex [F/M]	12/8	5/12	10/10	6/12	11/9	5/13
	Mean age (±SD)	74.7 (10.6)	70 (3.29)	73.9 (10.0)	70.4 (4.08)	76.1 (10.3)	70.5 (4.18)

## Sheet: Sup T2
	Supplementary Table 2: The 100 most significant DMPs associated with HD in the striatum. Seven CpGs, highlighted in grey, reached Bonferroni significance (P < 6.27 x 10-8). Shown for each site is the CpG ID, effect size (ES), standard error (SE), T value, P value, the Bacon corrected p-value (Pval.bc), effect size (es.b) and standard error (se.b). Genomic postion is indicated by the chromosome nu…
	CpG ID	ES	SE	T-value	P-value	Pval.bc	es.b	se.b	CHR	MAPINFO	UCSC Name	UCSC Group	UCSC CpG Island
	cg02951847	-0.0625964	0.00830409	-7.53803	3.27872e-08	1.08583e-09	-0.0628287	0.0103061	4	41614490	LIMCH1;LIMCH1;LIMCH1;LIMCH1;LIMCH1	Body;Body;Body;TSS1500;TSS1500
	cg22775123	-0.0499767	0.0068576	-7.28779	6.19613e-08	3.75533e-09	-0.0501685	0.00851089	6	39761595	DAAM2	5'UTR	S_Shore
	cg22300346	0.0453559	0.00636358	7.12741	9.35406e-08	1.06316e-08	0.0451779	0.00789777	2	220175119	PTPRN;PTPRN;PTPRN	TSS1500;TSS1500;TSS1500	S_Shore
	cg02646429	-0.0511849	0.00738888	-6.92729	1.57049e-07	2.09275e-08	-0.0513915	0.00917026	9	139871777	PTGDS	TSS200	N_Shore
	cg17393016	-0.0635542	0.00930275	-6.83177	2.01434e-07	3.25394e-08	-0.0638144	0.0115455	17	79283390	C17orf55	TSS1500	N_Shore
	cg08009287	-0.0852578	0.0126291	-6.75088	2.48898e-07	4.70758e-08	-0.085611	0.0156739	1	201748166	RNU6-79P;NAV1;IPO9-AS1;NAV1	Body;Body;Body;Body
	cg22737154	-0.0590076	0.00874719	-6.74589	2.52174e-07	4.81543e-08	-0.0592522	0.010856	2	64631614
	cg25794730	-0.0491093	0.00735682	-6.67534	3.03462e-07	6.62147e-08	-0.049315	0.00913047	11	111784942	CRYAB;CRYAB;HSPB2-C11orf52	TSS1500;TSS1500;Body
	cg00089453	0.0564458	0.00840357	6.71688	2.72101e-07	7.0633e-08	0.0562108	0.0104296	5	150003037	SYNPO;SYNPO	Body;Body	N_Shore
	cg06531226	-0.0536464	0.0080846	-6.63563	3.36873e-07	7.91079e-08	-0.0538725	0.0100337	11	73025289	ARHGEF17	Body
	cg25043129	0.106799	0.0161396	6.61717	3.53649e-07	1.10101e-07	0.106347	0.0200307	17	79047823	BAIAP2;BAIAP2;BAIAP2;BAIAP2	Body;Body;Body;Body	S_Shelf
	cg01022582	0.0358904	0.00546955	6.56186	4.09183e-07	1.40463e-07	0.0357374	0.0067882	5	126239101	MARCH3	Body
	cg15553990	-0.0567001	0.00874527	-6.48352	5.03339e-07	1.54941e-07	-0.0569447	0.0108537	11	34654103	EHF;EHF;EHF;EHF	5'UTR;1stExon;5'UTR;5'UTR
	cg18745931	-0.0530195	0.00825568	-6.42219	5.92184e-07	2.02342e-07	-0.0532504	0.010246	11	34653923	EHF;EHF;EHF	TSS200;5'UTR;5'UTR
	cg16121744	-0.0531038	0.00829406	-6.40263	6.23734e-07	2.20208e-07	-0.0533358	0.0102937	21	46875149	COL18A1;COL18A1;COL18A1	TSS1500;Body;TSS1500	N_Shore
	cg09404733	-0.0480745	0.00751937	-6.39343	6.39167e-07	2.29134e-07	-0.0482848	0.00933221	17	8511432	MYH10	Body
	cg09356124	0.0774746	0.0120129	6.44931	5.51084e-07	2.29188e-07	0.0771386	0.014909	19	18256654	MAST3	Body	S_Shore
	cg05503905	0.0689187	0.0107016	6.44003	5.64806e-07	2.38542e-07	0.0686194	0.0132816	1	34099537	CSMD2;CSMD2	Body;Body	S_Shore
	cg08025802	-0.054809	0.00866142	-6.32795	7.60739e-07	3.03529e-07	-0.0550513	0.0107496	13	111893348	ARHGEF7;ARHGEF7;ARHGEF7;ARHGEF7;ARHGEF7	Body;Body;Body;Body;Body
	cg15539117	-0.0431553	0.00684439	-6.30521	8.08231e-07	3.34449e-07	-0.0433468	0.0084945	2	85660999	SH2D6	TSS1500	N_Shelf
	cg10348384	-0.0662285	0.0106439	-6.2222	1.00862e-06	4.75273e-07	-0.0665262	0.01321	9	140056713	GRIN1;GRIN1;GRIN1;GRIN1;GRIN1	Body;Body;Body;Body;Body	Island
	cg12613839	-0.0407419	0.00655361	-6.21671	1.02353e-06	4.86377e-07	-0.0409252	0.00813362	5	178741205	ADAMTS2;ADAMTS2	Body;Body
	cg16640027	-0.0304715	0.00492147	-6.19154	1.09478e-06	5.40552e-07	-0.0306091	0.00610798	2	162480963	SLC4A10;SLC4A10	5'UTR;1stExon
	cg05851887	0.0474577	0.00760563	6.23981	9.62277e-07	5.58172e-07	0.0472449	0.00943926	22	28199970			S_Shore
	cg27516889	0.125541	0.0201356	6.23475	9.75366e-07	5.70105e-07	0.124977	0.0249901	9	114203170	KIAA0368	Body
	cg05114676	-0.0352766	0.00576815	-6.11576	1.34106e-06	7.41097e-07	-0.0354379	0.00715879	14	73257941	DPF3	Body
	cg10893439	-0.0416337	0.00682394	-6.10113	1.39474e-06	7.87338e-07	-0.0418246	0.00846912	11	64642604	EHD1;EHD1;EHD1	Body;Body;Body	N_Shelf
	cg12934542	-0.040506	0.00670254	-6.04338	1.62862e-06	9.98422e-07	-0.0406934	0.00831845	22	41814473
	cg02093764	-0.0439565	0.0073111	-6.01229	1.77054e-06	1.1336e-06	-0.044161	0.00907373	6	41855165	USP49	5'UTR
	cg27074041	0.0591473	0.00976575	6.05661	1.57174e-06	1.18851e-06	0.0588742	0.0121202	2	157184614	NR4A2	Body	Island
	cg04107175	-0.0430375	0.0071761	-5.99734	1.84323e-06	1.20477e-06	-0.0432381	0.00890617	1	154447339
	cg27121870	0.0508443	0.00845153	6.01599	1.75305e-06	1.40137e-06	0.0506079	0.0104891	11	134257030	B3GAT1;B3GAT1	Body;Body	N_Shore
	cg04761094	-0.0433861	0.00730665	-5.93789	2.1632e-06	1.53249e-06	-0.0435904	0.0090682	19	42913736	LIPE	Body	N_Shore
	cg23848712	-0.0963616	0.0162983	-5.91236	2.31728e-06	1.69811e-06	-0.0968174	0.0202277	20	3022992	GNRH2;GNRH2;GNRH2	TSS1500;TSS1500;TSS1500	N_Shelf
	cg19010846	-0.0377353	0.00641233	-5.8848	2.49615e-06	1.89625e-06	-0.0379146	0.00795827	3	185653035	TRA2B	Body	N_Shelf
	cg25698912	0.0870747	0.014677	5.93272	2.19357e-06	1.95797e-06	0.0866642	0.0182155	6	47639679	ADGRF2	5'UTR
	cg04281401	-0.0474405	0.00808289	-5.86926	2.60312e-06	2.01761e-06	-0.0476666	0.0100316	11	63687862			S_Shore
	cg00093999	-0.075374	0.0128497	-5.8658	2.6275e-06	2.04557e-06	-0.0757334	0.0159477	X	129146918	BCORL1;BCORL1;BCORL1;BCORL1	ExonBnd;ExonBnd;Body;Body
	cg16805150	0.0292836	0.00496476	5.8983	2.40689e-06	2.24539e-06	0.0291448	0.00616171	7	6570684	GRID2IP	Body	Island
	cg22678403	-0.0641285	0.0110094	-5.82488	2.93466e-06	2.40652e-06	-0.0644364	0.0136637	2	237363835	IQCA1;IQCA1;IQCA1;IQCA1	Body;Body;Body;Body
	cg12184886	-0.0868404	0.0149708	-5.80065	3.13329e-06	2.64818e-06	-0.0872591	0.0185801	17	73584029	MYO15B	TSS200	Island
	cg26769511	0.059496	0.010163	5.85415	2.71149e-06	2.67375e-06	0.0592117	0.0126132	17	17388133	MED9	Body
	cg03487935	-0.0460591	0.00797903	-5.77252	3.38105e-06	2.95808e-06	-0.0462823	0.00990269	7	51925284
	cg01650314	-0.0607526	0.0105282	-5.77049	3.39967e-06	2.98173e-06	-0.0610471	0.0130664	5	115838520	SEMA6A;SEMA6A	Body;Body
	cg23807192	-0.0598285	0.0103721	-5.7682	3.42088e-06	3.00873e-06	-0.0601186	0.0128727	13	32381613
	cg15862394	-0.0634399	0.0110111	-5.76146	3.48379e-06	3.0892e-06	-0.0637478	0.0136657	14	95403133
	cg13721644	-0.0462788	0.0080458	-5.75191	3.57503e-06	3.20688e-06	-0.0465038	0.00998556	3	47446543	PTPN23	Body
	cg12710648	0.0925171	0.0159533	5.79924	3.14525e-06	3.3166e-06	0.0920709	0.0197995	1	7308091	CAMTA1	Body
	cg25306579	0.12781	0.0220421	5.79846	3.15193e-06	3.32677e-06	0.127194	0.0273562	10	134468976	INPP5A	Body	Island
	cg13074813	-0.035371	0.00616266	-5.73956	3.69663e-06	3.3655e-06	-0.0355433	0.00764841	1	205208323	TMCC2	Body	N_Shelf
	cg06100210	0.0819908	0.0141915	5.77747	3.33608e-06	3.61055e-06	0.0815939	0.0176129	9	127016866			N_Shelf
	cg15545878	-0.0332374	0.00581517	-5.71563	3.94422e-06	3.69447e-06	-0.0334	0.00721715	11	111782607	CRYAB;HSPB2	TSS200;TSS1500
	cg22023343	0.0748098	0.0129812	5.76295	3.46982e-06	3.82033e-06	0.0744467	0.0161108	10	129845736	PTPRE;PTPRE;PTPRE	TSS200;ExonBnd;Body
	cg01860101	-0.0923472	0.0161945	-5.70239	4.08829e-06	3.88946e-06	-0.0928002	0.0200988	1	56978957	PPAP2B	Body
	cg11697013	-0.0521153	0.00913979	-5.70202	4.09239e-06	3.89504e-06	-0.0523709	0.0113433	17	2771212	RAP1GAP2;RAP1GAP2	Body;Body
	cg21519781	-0.102812	0.0180564	-5.69397	4.18276e-06	4.0187e-06	-0.103317	0.0224096	2	88849576			Island
	cg07164047	-0.0341496	0.00600731	-5.68468	4.28938e-06	4.16583e-06	-0.0343176	0.0074556	2	236486625	AGAP1;AGAP1	Body;Body
	cg18203859	-0.0558635	0.00987993	-5.65424	4.6586e-06	4.68536e-06	-0.0561398	0.0122619	1	202935321	CYB5R1	Body	N_Shore
	cg16343351	0.0579688	0.0101657	5.70238	4.08848e-06	4.82814e-06	0.0576845	0.0126166	3	157810437			N_Shore
	cg17464787	0.0722119	0.0127023	5.68493	4.2865e-06	5.16276e-06	0.0718566	0.0157647	11	111050536
	cg01867764	0.0834752	0.0147007	5.67833	4.36385e-06	5.29494e-06	0.0830641	0.0182448	14	22986466
	cg00811051	0.0162821	0.00286934	5.67451	4.4094e-06	5.37316e-06	0.0162018	0.00356111	4	100868099	DNAJB14	TSS1500	Island
	cg00535618	0.0659573	0.011645	5.66401	4.53676e-06	5.59332e-06	0.0656317	0.0144525	1	4770161	AJAP1;AJAP1	Body;Body	N_Shore
	cg10621420	-0.0388711	0.00693352	-5.60625	5.30682e-06	5.63243e-06	-0.039065	0.00860512	X	54523043	FGD1	TSS1500	S_Shore
	cg11049279	0.073964	0.0131134	5.64034	4.83775e-06	6.122e-06	0.0735972	0.0162749	1	23173267	EPHB2;EPHB2;EPHB2;EPHB2	Body;Body;Body;Body
	cg22590522	-0.0408571	0.00733127	-5.57299	5.80865e-06	6.39348e-06	-0.0410622	0.00909876	17	73629390	RECQL5;LOC643008	Body;TSS200	S_Shore
	cg18601466	-0.0510156	0.00915895	-5.57003	5.85569e-06	6.46599e-06	-0.0512718	0.0113671	10	132582190			N_Shore
	cg20577663	-0.0485938	0.00873165	-5.56525	5.93224e-06	6.58438e-06	-0.048838	0.0108368	17	15360645	CDRT4	5'UTR
	cg16150716	-0.0884246	0.0158931	-5.56371	5.95703e-06	6.62282e-06	-0.0888691	0.0197247	15	52720282	MYO5A;MYO5A	Body;Body
	cg09697245	-0.0639014	0.0114884	-5.56226	5.98061e-06	6.65945e-06	-0.0642227	0.0142581	16	17254950	XYLT1	Body
	cg06747919	-0.0539868	0.0097164	-5.55626	6.07896e-06	6.81271e-06	-0.0542586	0.0120589	2	236716372	AGAP1;AGAP1	Body;Body
	cg17046322	-0.0482969	0.0087174	-5.54029	6.34873e-06	7.2372e-06	-0.0485407	0.0108191	11	44972791	TP53I11;TP53I11	TSS200;TSS200	S_Shore
	cg14037008	0.0982666	0.0175755	5.59113	5.5294e-06	7.37803e-06	0.0977751	0.0218127	6	16258291	GMPR	Body
	cg09076339	0.0509269	0.00913295	5.57617	5.75866e-06	7.80611e-06	0.0506715	0.0113348	1	226830923	ITPKB	Body	S_Shore
	cg17216165	-0.0444321	0.00805806	-5.51399	6.81953e-06	7.99194e-06	-0.0446574	0.0100008	3	11475784	ATG7;ATG7;ATG7	Body;Body;Body
	cg02972225	0.0314424	0.00564996	5.56507	5.93503e-06	8.13915e-06	0.0312844	0.0070121	21	43817088	TMPRSS3;TMPRSS3;TMPRSS3;TMPRSS3	TSS1500;TSS1500;TSS1500;TSS200
	cg04600322	-0.0552297	0.0100314	-5.50569	6.97528e-06	8.24534e-06	-0.0555103	0.0124498	19	35925614
	cg22586564	0.0640917	0.0115717	5.53864	6.37731e-06	8.98794e-06	0.063768	0.0143616	22	42697268
	cg06991078	-0.0318865	0.00581762	-5.48102	7.45978e-06	9.04487e-06	-0.0320492	0.00722019	9	131655627	LRRC8A;LRRC8A;LRRC8A	5'UTR;5'UTR;5'UTR
	cg25183263	-0.0397814	0.0072946	-5.45354	8.03933e-06	1.00224e-05	-0.0399854	0.00905324	17	25949090	KSR1	3'UTR
	cg24789272	0.0846806	0.015374	5.50805	6.93058e-06	1.00755e-05	0.0842506	0.0190804	2	55388883
	cg27440979	-0.0442446	0.00812365	-5.44639	8.19731e-06	1.02926e-05	-0.0444718	0.0100822	12	19556114
	cg08728004	0.0488714	0.00888334	5.50146	7.05599e-06	1.03258e-05	0.0486229	0.011025	22	49138161	FAM19A5;FAM19A5	Body;Body	N_Shore
	cg26176204	-0.0476729	0.00877715	-5.43147	8.53736e-06	1.08796e-05	-0.0479183	0.0108932	2	236401677	AGAP1;AGAP1	TSS1500;TSS1500	N_Shore
	cg08092513	0.0362101	0.00660286	5.484	7.39949e-06	1.10181e-05	0.0360254	0.00819473	13	32886140	ZAR1L	TSS200	S_Shore
	cg26134248	0.093064	0.0169704	5.4839	7.40149e-06	1.10221e-05	0.0925894	0.0210618	17	3907702			Island
	cg01548234	0.0502199	0.00915857	5.48338	7.41196e-06	1.10434e-05	0.0499638	0.0113666	1	44022527	PTPRF;PTPRF	Body;Body
	cg19722706	-0.0880948	0.0162385	-5.42505	8.68813e-06	1.11421e-05	-0.088549	0.0201535	15	83732977	BTBD1;BTBD1	Body;Body	N_Shelf
	cg20770409	-0.0420728	0.00775704	-5.42382	8.71715e-06	1.11928e-05	-0.0422897	0.00962718	3	112463996
	cg21004490	0.0547371	0.00999094	5.47867	7.50764e-06	1.12381e-05	0.0544576	0.0123996	1	26872337	RPS6KA1;RPS6KA1	Body;TSS200
	cg19641625	0.0397143	0.00725787	5.4719	7.64732e-06	1.15235e-05	0.0395113	0.00900766	6	168925633	SMOC2;SMOC2	Body;Body
	cg07536924	-0.0485905	0.00898677	-5.40689	9.12873e-06	1.19168e-05	-0.0488418	0.0111534	7	30452952
	cg01729020	-0.032708	0.00605093	-5.40545	9.16458e-06	1.19803e-05	-0.0328772	0.00750974	14	55035889	SAMD4A;SAMD4A	Body;Body	S_Shore
	cg14525935	-0.136019	0.0252539	-5.38605	9.66228e-06	1.28695e-05	-0.136725	0.0313423	7	1105730	C7orf50;C7orf50;C7orf50	Body;Body;Body	Island
	cg24138866	-0.0694141	0.01289	-5.38513	9.68662e-06	1.29133e-05	-0.0697746	0.0159976	X	15698487	CA5BP1	Body
	cg19251326	0.0553809	0.0101823	5.43895	8.36528e-06	1.30144e-05	0.0550962	0.0126371	6	31688080	LY6G6C	Body	N_Shelf
	cg27142203	0.0291289	0.00535948	5.43502	8.4551e-06	1.32036e-05	0.028979	0.00665159	17	25746520
	cg26706077	-0.0395893	0.00736683	-5.37399	9.98534e-06	1.34537e-05	-0.0397953	0.0091429	16	17255059	XYLT1	Body
	cg12232222	-0.0960912	0.0178874	-5.37201	1.00392e-05	1.35517e-05	-0.0965915	0.0221998	13	98825268	FARP1;FARP1	5'UTR;5'UTR	N_Shelf
	cg06412323	-0.0843765	0.015718	-5.36814	1.01459e-05	1.37461e-05	-0.0848161	0.0195075	20	43108009	TTPAL;TTPAL	5'UTR;5'UTR	S_Shelf

## Sheet: Sup T3
	Supplementary Table 3: The 100 most significant DMPs associated with HD in the entorhinal cortex. Shown for each site is the CpG ID, effect size (ES), standard error (SE), T value, P value, the Bacon corrected p-value (Pval.bc), effect size (es.b) and standard error (se.b). Genomic postion is indicated by the chromosome number (CHR) and postion (MAPINFO). The UCSC RefGene name (UCSC Name), featur…
	CpG ID	ES	SE	T-value	P-value	pval.bc	es.b	se.b	CHR	MAPINFO	UCSC Name	UCSC Group	UCSC CpG Island
	cg12080762	-0.0954371	0.0139885	-6.82255	1.71557e-07	1.69985e-07	-0.09547	0.0182561	15	100526449	ADAMTS17	Body
	cg05187055	-0.0526577	0.00806861	-6.52624	3.80124e-07	5.66102e-07	-0.0526767	0.0105302	15	57539114	TCF12;TCF12;TCF12;TCF12;TCF12;TCF12;TCF12	Body;Body;Body;Body;Body;Body;Body
	cg21472589	0.141531	0.0237553	5.95786	1.78811e-06	5.03519e-06	0.141475	0.0310026	5	54359429
	cg07617149	-0.163068	0.0276254	-5.90285	2.07994e-06	6.04596e-06	-0.163133	0.0360534	2	20821919	HS1BP3	Body
	cg21233879	-0.133856	0.0233432	-5.73427	3.30962e-06	1.10466e-05	-0.133911	0.0304648	17	1824602
	cg26831838	0.162805	0.0285631	5.69982	3.63993e-06	1.26779e-05	0.162737	0.0372772	12	53511392	SOAT2	Body
	cg06948937	0.0570095	0.0101229	5.63175	4.39332e-06	1.60736e-05	0.0569857	0.0132112	1	205473404	CDK18;CDK18;CDK18	TSS1500;TSS1500;TSS1500	N_Shore
	cg23630568	0.109003	0.019526	5.58244	5.03551e-06	1.90579e-05	0.108957	0.025483	1	78960610	PTGFR;PTGFR	Body;Body	S_Shelf
	cg12197991	0.126487	0.0226658	5.58053	5.06211e-06	1.91831e-05	0.126434	0.0295808	9	312854	DOCK8;DOCK8;DOCK8	Body;Body;Body
	cg02260571	-0.0551885	0.00997084	-5.53499	5.7424e-06	2.20643e-05	-0.055212	0.0130128	2	179747460	CCDC141	Body
	cg15533935	0.117543	0.0213419	5.50762	6.19471e-06	2.46123e-05	0.117493	0.0278529	12	93774767	NUDT4P2;NUDT4P1;NUDT4;NUDT4;NUDT4;NUDT4;NUDT4	Body;Body;Body;Body;5'UTR;5'UTR;5'UTR	S_Shelf
	cg13689270	0.0752434	0.0137162	5.48573	6.58208e-06	2.65087e-05	0.0752111	0.0179008	14	25143729
	cg16896618	0.0958385	0.0174813	5.48234	6.64426e-06	2.68148e-05	0.0957973	0.0228146	3	122058117	CSTA	Body
	cg20204415	-0.120191	0.0219931	-5.46492	6.97304e-06	2.79921e-05	-0.120242	0.0287029	11	11417772	GALNTL4	Body
	cg12810313	-0.0299865	0.00549362	-5.45842	7.0998e-06	2.86127e-05	-0.0299994	0.00716963	8	10192475	MSRA;MSRA;MSRA	Body;Body;Body	Island
	cg22258836	0.0868166	0.0159833	5.4317	7.64583e-06	3.18034e-05	0.086779	0.0208596	16	81855345	PLCG2	Body
	cg08464076	0.0900653	0.0166475	5.41013	8.1173e-06	3.4186e-05	0.0900261	0.0217264	9	102127301	NAMA;NAMA	Body;Body
	cg11573518	-0.0696453	0.0129462	-5.37961	8.83465e-06	3.72595e-05	-0.0696758	0.0168958	7	73721031	CLIP2;CLIP2	5'UTR;5'UTR	S_Shore
	cg05043025	-0.0644438	0.0119859	-5.37661	8.90839e-06	3.76327e-05	-0.064472	0.0156427	10	1569971	ADARB2	Body
	cg19767339	0.0958716	0.0179207	5.34978	9.59715e-06	4.17845e-05	0.0958294	0.0233879	1	63932041	ITGB3BP	Body
	cg26884886	-0.0357402	0.00671976	-5.31868	1.04627e-05	4.5589e-05	-0.035756	0.00876984	6	32097857	FKBPL	5'UTR	Island
	cg17045314	-0.100108	0.018903	-5.29587	1.11469e-05	4.91393e-05	-0.100152	0.0246699	11	117657405	DSCAML1	Body
	cg22757957	-0.0883657	0.0169451	-5.21482	1.39615e-05	6.39924e-05	-0.0884056	0.0221148	1	91440433	ZNF644;ZNF644;ZNF644	Body;Body;Body
	cg03227991	0.131002	0.0251043	5.21832	1.38265e-05	6.4244e-05	0.130943	0.0327632	1	76255065	RABGGTB;RABGGTB;SNORD45B	Body;Body;TSS200
	cg18364770	-0.073689	0.0141527	-5.2067	1.42803e-05	6.5696e-05	-0.0737223	0.0184705	5	168310523	SLIT3	Body
	cg17620039	0.132273	0.0255701	5.17294	1.56851e-05	7.43623e-05	0.132212	0.0333712	6	126384600
	cg04106882	0.109008	0.021114	5.16283	1.6132e-05	7.68127e-05	0.108958	0.0275555	4	89881787	FAM13A	Body
	cg04871767	-0.0653259	0.0127001	-5.14373	1.70113e-05	8.04315e-05	-0.0653559	0.0165747	2	224795459	WDFY1	Body
	cg20671600	-0.0881733	0.0171454	-5.14269	1.70607e-05	8.07001e-05	-0.0882137	0.0223761	X	48959132	WDR45	TSS1500	S_Shore
	cg22709100	0.152477	0.0296508	5.14243	1.7073e-05	8.19915e-05	0.152407	0.0386967	7	91322751
	cg14481263	0.0111336	0.00217352	5.12239	1.80509e-05	8.73987e-05	0.0111285	0.00283662	22	20008608	C22orf25	TSS200	Island
	cg02080218	0.0814394	0.0159306	5.11213	1.85733e-05	9.02974e-05	0.0814019	0.0207908	1	218062831
	cg17718401	-0.0704936	0.0138073	-5.10553	1.8917e-05	9.08394e-05	-0.0705262	0.0180197	4	119199352	SNORA24;SNHG8	TSS1500;TSS1500	N_Shore
	cg13801193	-0.0752972	0.0147999	-5.08768	1.98792e-05	9.61268e-05	-0.075332	0.0193151	17	78420093			S_Shelf
	cg19144588	0.0735039	0.0144695	5.07991	2.03134e-05	9.99965e-05	0.0734698	0.0188839	14	51988353	FRMD6-AS2;FRMD6	Body;5'UTR
	cg18343693	-0.0500785	0.00991175	-5.05243	2.19258e-05	0.000107435	-0.0501018	0.0129357	9	33408313
	cg24227984	-0.0738323	0.0146268	-5.04775	2.2213e-05	0.000109028	-0.0738667	0.0190891	19	4474970	HDGF2;HDGF2	Body;Body	S_Shore
	cg22535970	-0.0198421	0.0039351	-5.04234	2.25496e-05	0.000110897	-0.0198514	0.00513563	19	42363698	RPS19	TSS1500	Island
	cg09767100	0.0749676	0.0148574	5.04581	2.23333e-05	0.000111331	0.0749326	0.0193901	3	178985105	KCNMB3;KCNMB3	TSS1500;TSS1500
	cg24880680	-0.0893146	0.0177286	-5.03788	2.28313e-05	0.000112462	-0.0893563	0.0231373	3	134536168	EPHB1	Body
	cg04656831	0.153445	0.0304974	5.0314	2.32462e-05	0.000116476	0.153373	0.0398017	6	29282808
	cg09021471	-0.103767	0.0206752	-5.01893	2.40663e-05	0.000119339	-0.103816	0.0269829	4	190936283			Island
	cg06490869	-0.0565934	0.011294	-5.01092	2.46078e-05	0.000122361	-0.05662	0.0147396	16	21295413	CRYM	5'UTR	Island
	cg24241586	-0.0590254	0.0117822	-5.0097	2.46918e-05	0.00012283	-0.0590531	0.0153768	11	68779884	MRGPRF;MRGPRF	5'UTR;5'UTR	S_Shore
	cg00718400	-0.0684396	0.0136968	-4.99675	2.55963e-05	0.000127888	-0.0684718	0.0178755	3	32509018			N_Shore
	cg21105972	0.179522	0.0359133	4.99876	2.5454e-05	0.000128969	0.179437	0.0468698	2	179613494	TTN;TTN;TTN;TTN;TTN;TTN;TTN	Body;Body;Body;Body;Body;Body;Body
	cg18604568	0.0330662	0.0066202	4.99474	2.57402e-05	0.000130594	0.0330506	0.00863992	5	146832356	DPYSL3	Body	N_Shore
	cg03454920	-0.10819	0.0216837	-4.98946	2.61201e-05	0.000130822	-0.108241	0.028299	22	49826270
	cg16958451	-0.0722233	0.0144772	-4.98878	2.61702e-05	0.000131103	-0.0722574	0.0188939	19	51359917	KLK3;KLK3;KLK3	Body;Body;Body
	cg03957695	-0.113129	0.0227178	-4.97975	2.68353e-05	0.000134833	-0.113182	0.0296486	1	227733522			S_Shelf
	cg13137381	0.0221154	0.00443935	4.98167	2.66923e-05	0.000136005	0.0221049	0.00579372	2	61764671	XPO1	5'UTR	N_Shore
	cg24739713	-0.0879471	0.0177415	-4.95713	2.85765e-05	0.000144621	-0.0879889	0.0231542	2	171854794	TLK1;TLK1;TLK1	Body;Body;Body
	cg11221128	0.157527	0.0318777	4.94159	2.98375e-05	0.000153946	0.157452	0.0416031	1	208792515
	cg16975727	-0.0718693	0.0145947	-4.92433	3.13039e-05	0.000160009	-0.0719037	0.0190474	12	112112600	BRAP	Body
	cg17974341	0.159573	0.0323914	4.92638	3.11258e-05	0.000161321	0.159496	0.0422735	6	136928645	MAP3K5	Body
	cg09442182	0.112226	0.0228397	4.91363	3.22486e-05	0.000167759	0.112172	0.0298077	2	16190121	GACAT3	TSS1500
	cg01183215	-0.0943685	0.0192248	-4.90869	3.26946e-05	0.000167879	-0.0944137	0.0250899	X	68162139
	cg05046722	-0.0869391	0.0177286	-4.90388	3.31344e-05	0.000170371	-0.0869809	0.0231373	1	240855271
	cg26682580	0.0137667	0.002809	4.90094	3.34065e-05	0.000174408	0.0137601	0.00366597	12	128752058	TMEM132C	Body	Island
	cg26331155	0.126029	0.0257235	4.89939	3.35501e-05	0.000175233	0.125969	0.0335713	7	88477960	ZNF804B	Body
	cg03208041	0.118713	0.0242553	4.89431	3.40271e-05	0.000177975	0.118656	0.0316551	8	59763635	TOX	Body
	cg05516499	0.084852	0.0173607	4.8876	3.46677e-05	0.00018166	0.0848111	0.0226571	4	74487609	RASSF6;RASSF6	TSS1500;TSS1500	S_Shore
	cg27380915	0.133128	0.0273255	4.87193	3.621e-05	0.00019054	0.133063	0.035662	7	12796513
	cg09177925	-0.0874058	0.0179991	-4.85612	3.78366e-05	0.000197081	-0.0874482	0.0234903	19	55975615			S_Shelf
	cg22590498	0.0638565	0.0131556	4.85396	3.8064e-05	0.00020123	0.0638255	0.0171691	17	76574125	DNAH17	TSS1500
	cg07407886	0.107846	0.0222349	4.8503	3.84532e-05	0.000203476	0.107793	0.0290184	6	116711971	DSE;DSE	5'UTR;5'UTR
	cg20058308	0.13266	0.027355	4.84957	3.85313e-05	0.000203927	0.132595	0.0357005	12	87480398
	cg03177735	0.112035	0.0231044	4.84906	3.85855e-05	0.00020424	0.11198	0.0301531	7	112720816	GPR85;GPR85;GPR85;GPR85	3'UTR;3'UTR;3'UTR;3'UTR
	cg04363087	-0.0963789	0.0198957	-4.84421	3.9109e-05	0.000204327	-0.0964258	0.0259655	5	166952198	TENM2	Body
	cg18123418	0.0519768	0.0107202	4.8485	3.86454e-05	0.000204586	0.0519516	0.0139907	11	118146284
	cg10510133	-0.0604247	0.0124747	-4.84377	3.91564e-05	0.000204598	-0.0604541	0.0162805	6	45615326
	cg19216378	-0.099512	0.0205488	-4.84272	3.92713e-05	0.000205252	-0.0995604	0.0268179	18	10660640	LOC101927410	TSS1500
	cg19008099	-0.0685387	0.0141536	-4.84248	3.92969e-05	0.000205398	-0.0685721	0.0184717	6	31696317	DDAH2	Body	Island
	cg25076318	0.0683879	0.0141285	4.84042	3.95225e-05	0.000209651	0.0683546	0.0184389	4	3597580
	cg26272575	-0.0499747	0.0103451	-4.83078	4.05953e-05	0.0002128	-0.0499991	0.0135012	20	16555475	KIF16B	TSS1500	N_Shore
	cg19226080	0.122999	0.0254651	4.83009	4.06733e-05	0.0002163	0.122939	0.033234	4	39480565	LOC401127	TSS1500	N_Shore
	cg12764020	0.0841378	0.0174267	4.8281	4.08986e-05	0.000217603	0.0840968	0.0227433	8	15273518
	cg22331699	0.182273	0.037782	4.82434	4.13277e-05	0.000220084	0.182184	0.0493087	8	2808485	CSMD1	Body
	cg27177425	-0.0465193	0.00968472	-4.80337	4.38062e-05	0.000231129	-0.0465421	0.0126394	17	66383108	ARSG;ARSG	Body;Body
	cg07891120	0.0954735	0.019858	4.80781	4.32685e-05	0.000231311	0.0954268	0.0259163	4	171663610
	cg25759916	-0.0616326	0.0128634	-4.7913	4.52991e-05	0.00023966	-0.0616629	0.0167879	1	975667	AGRN	Body	Island
	cg13467672	-0.0624758	0.0130468	-4.7886	4.564e-05	0.000241609	-0.0625066	0.0170271	17	40464625			Island
	cg27285197	0.139168	0.0290427	4.79186	4.52288e-05	0.000242662	0.1391	0.0379031	13	112191122
	cg05962591	0.104307	0.021785	4.788	4.57162e-05	0.000245485	0.104255	0.0284312	6	44003447	LOC101929705	Body
	cg20336404	0.0984164	0.020604	4.77657	4.71896e-05	0.000254024	0.0983679	0.0268899	17	69515963
	cg02949523	0.144932	0.0303901	4.76907	4.81818e-05	0.000259775	0.144861	0.0396616	13	111334467	CARS2	Body	S_Shelf
	cg08233848	0.0578469	0.0121373	4.76605	4.85874e-05	0.000262127	0.0578183	0.0158402	4	8063123	ABLIM2;ABLIM2;ABLIM2;ABLIM2;ABLIM2;ABLIM2;ABLIM2;ABLIM2	5'UTR;Body;Body;Body;Body;Body;Body;Body
	cg02401639	-0.178204	0.037455	-4.7578	4.97126e-05	0.000264907	-0.178292	0.0488819	12	4405549	CCND2	Body
	cg03122767	0.0791346	0.0166301	4.75852	4.96146e-05	0.000268084	0.0790954	0.0217037	2	165752736
	cg04424609	-0.0557882	0.0117446	-4.75013	5.07826e-05	0.000271032	-0.0558159	0.0153276	19	51018414	ASPDH;ASPDH	TSS1500;TSS1500	N_Shore
	cg08546425	0.137077	0.0288351	4.75384	5.02624e-05	0.000271841	0.137009	0.0376322	2	68459491	PPP3R1	Body
	cg00297075	0.104719	0.0220311	4.75322	5.03491e-05	0.000272344	0.104667	0.0287525	9	79627672			N_Shore
	cg14040735	0.111106	0.0234633	4.7353	5.29158e-05	0.000287234	0.111051	0.0306216	5	149857155	LOC102546298	Body
	cg22110046	0.102238	0.0216256	4.72765	5.40517e-05	0.000293826	0.102187	0.0282232	13	63305916	LINC00448	Body
	cg07969588	0.0773199	0.0163683	4.72374	5.46402e-05	0.000297241	0.0772813	0.0213621	1	110877876			N_Shelf
	cg18436643	0.160846	0.0340742	4.72044	5.51426e-05	0.000300157	0.160765	0.0444697	19	58709399	ZNF274;ZNF274;ZNF274;ZNF274	5'UTR;Body;Body;Body
	cg25596756	0.131428	0.0278643	4.71673	5.57134e-05	0.000303469	0.131363	0.0363652	15	69857172	DRAIC	Body
	cg14518907	0.0859405	0.0182252	4.71548	5.59068e-05	0.000304592	0.0858975	0.0237854	6	31860292	EHMT2;EHMT2	Body;Body	S_Shelf
	cg07274922	0.11587	0.0245799	4.71402	5.61339e-05	0.00030591	0.115812	0.0320788	X	55102690	PAGE2B	Body
	cg05942306	-0.0177842	0.00378005	-4.70474	5.75972e-05	0.000310064	-0.0177931	0.00493328	11	124670450	C11orf61	TSS200	Island

## Sheet: Sup T4
	Supplementary Table 4: The 100 most significant DMPs associated with HD in the cerebellum. Shown for each site is the CpG ID, effect size (ES), standard error (SE), T value and P value. Genomic postion is indicated by the chromosome number (CHR) and postion (MAPINFO). The UCSC RefGene name (UCSC Name), feature (UCSC group) and CpG island context are included.
	CpG ID	ES	SE	T-value	P-value	CHR	MAPINFO	UCSC Name	UCSC Group	UCSC CpG Island
	cg14803256	-0.0928214	0.0151144	-6.14126	9.40046e-07	1	29714677
	cg17985538	-0.0513721	0.00933989	-5.50029	5.67397e-06	6	40746034
	cg08289049	-0.0833144	0.0153123	-5.44101	6.70633e-06	9	101321186	GABBR2	Body
	cg09054496	0.0656671	0.0121799	5.39144	7.71296e-06	12	120018182
	cg00869550	-0.0484229	0.00914652	-5.29414	1.01512e-05	16	58046537	USB1;USB1;USB1	3'UTR;Body;Body
	cg18025450	-0.096078	0.0182948	-5.25165	1.14453e-05	7	156399387			N_Shore
	cg19383853	-0.0658894	0.012551	-5.24973	1.15075e-05	2	132245881	FAM128A	Body	N_Shelf
	cg17067005	-0.0383317	0.00736791	-5.20252	1.31487e-05	1	206945346	IL10	Body
	cg16998502	-0.134445	0.0261321	-5.14483	1.54757e-05	18	71347435
	cg15092395	-0.00689282	0.00136545	-5.04801	2.03433e-05	3	33155457	CRTAP;CRTAP	1stExon;5'UTR	Island
	cg17869516	-0.0485805	0.00972037	-4.99781	2.34414e-05	14	101506473	MIR376B;MIR376A1;MIR300;MIR654;MIR376A2	TSS1500;TSS1500;TSS1500;TSS200;Body
	cg12688204	-0.0448279	0.00910548	-4.92317	2.89385e-05	15	57845291
	cg26155503	-0.0836177	0.0170484	-4.90471	3.0486e-05	X	139049552
	cg01538522	-0.0584593	0.0119462	-4.89353	3.14634e-05	20	57463974	GNAS;GNAS;GNAS;GNAS	3'UTR;3'UTR;TSS1500;Body	Island
	cg19874685	-0.0383495	0.00786998	-4.87289	3.33501e-05	15	77785490
	cg18214513	-0.0341716	0.00706394	-4.83747	3.68533e-05	2	10700146
	cg14155265	-0.0690357	0.0143434	-4.81306	3.94785e-05	1	65635785	AK4;AK4;AK4	Body;Body;Body
	cg17179862	0.0283857	0.0059301	4.78672	4.25213e-05	17	46681362	LOC404266;LOC404266;HOXB6	Body;Body;5'UTR	N_Shelf
	cg08977382	0.112972	0.0236346	4.77993	4.33419e-05	1	236636174	EDARADD;EDARADD	Body;Body
	cg16806051	-0.0688748	0.0144648	-4.76154	4.56466e-05	6	168777755
	cg25504749	-0.108307	0.0228012	-4.75006	4.71475e-05	10	135159539	PRAP1;PRAP1	TSS1500;TSS1500
	cg04317031	0.0482489	0.010181	4.73912	4.86228e-05	9	131799315	FAM73B	5'UTR	S_Shore
	cg15713282	-0.0387786	0.0083001	-4.67206	5.87215e-05	11	119854905
	cg08031982	-0.182971	0.0392287	-4.66421	6.00336e-05	16	87577539
	cg08142904	-0.0668226	0.014347	-4.65761	6.11576e-05	1	118080370
	cg09223820	0.0387032	0.00834103	4.64009	6.42447e-05	16	35027418
	cg03837903	-0.0628598	0.013548	-4.63978	6.43006e-05	20	57464000	GNAS;GNAS;GNAS;GNAS	3'UTR;TSS200;3'UTR;Body	Island
	cg03813477	-0.0521308	0.0112674	-4.62668	6.67123e-05	9	134443561
	cg16883691	-0.0515456	0.0111769	-4.61179	6.9564e-05	8	128833544	PVT1	Body
	cg20403073	0.0389475	0.00847707	4.59445	7.3035e-05	9	67290858	AQP7P1;AQP7P2	TSS1500;TSS1500
	cg03614373	-0.0316545	0.00692094	-4.57373	7.74097e-05	16	595904	SOLH	5'UTR	Island
	cg03562414	0.0472862	0.0103714	4.5593	8.06091e-05	19	52391078	ZNF577;ZNF577;ZNF577	Body;5'UTR;5'UTR	Island
	cg27335653	0.0626662	0.0137695	4.55109	8.2489e-05	11	101932495	C11orf70;C11orf70	Body;Body
	cg21639178	0.00646775	0.00142609	4.5353	8.62235e-05	7	32530047	LSM5;LSM5;LSM5;LSM5	TSS200;Body;5'UTR;5'UTR	Island
	cg14146657	-0.0709356	0.0156507	-4.53242	8.69231e-05	9	128412220	MAPKAP1;MAPKAP1;MAPKAP1;MAPKAP1;MAPKAP1;MAPKAP1	5'UTR;Body;5'UTR;Body;Body;Body
	cg06744740	0.0145185	0.00320879	4.52459	8.88532e-05	14	56584485	PELI2	TSS1500	N_Shore
	cg14234258	-0.02947	0.00652315	-4.51776	9.05702e-05	20	45230233	SLC13A3;SLC13A3;SLC13A3;SLC13A3;SLC13A3	Body;Body;Body;Body;Body
	cg21123686	0.0364578	0.00809919	4.50142	9.48168e-05	5	64399755			S_Shore
	cg17334845	-0.0503195	0.0111886	-4.49741	9.58862e-05	20	57463572	GNAS;GNAS;GNAS;GNAS	3'UTR;3'UTR;TSS1500;Body	N_Shore
	cg16414684	-0.0553532	0.0123131	-4.49549	9.64053e-05	11	501509	RNH1;RNH1;RNH1;RNH1;RNH1;RNH1;RNH1;RNH1	Body;Body;Body;Body;Body;Body;Body;Body	N_Shelf
	cg22964758	-0.057082	0.01273	-4.48407	9.95386e-05	12	47481988
	cg00333184	0.0770883	0.0172179	4.47723	0.000101464	3	52237120	ALAS1;ALAS1;ALAS1;ALAS1	Body;Body;Body;Body
	cg25618486	-0.0651191	0.0145855	-4.46466	0.000105098	12	113730673	TPCN1;TPCN1;TPCN1	Body;Body;Body
	cg17243996	-0.0564642	0.0126768	-4.45414	0.00010824	2	230435771	DNER	Body
	cg20358385	-0.0507691	0.0114069	-4.45072	0.00010928	2	11280791	C2orf50	Body
	cg01048749	0.0277708	0.00624464	4.44714	0.000110378	2	8724685			S_Shore
	cg15087907	0.0618631	0.013919	4.4445	0.000111197	10	3169259	PFKP	Body
	cg12662040	-0.0364348	0.0081995	-4.44354	0.000111496	3	193185247	ATP13A4	Body
	cg08401657	-0.050366	0.0113489	-4.43798	0.000113246	6	10399046	TFAP2A;TFAP2A;TFAP2A	Body;Body;Body	S_Shore
	cg03443220	-0.0839329	0.0189165	-4.43703	0.000113548	13	76374998	LMO7;LMO7;LMO7;LMO7;LMO7;LMO7	ExonBnd;ExonBnd;ExonBnd;5'UTR;Body;Body
	cg17746395	0.0831121	0.0187344	4.43632	0.000113771	10	114706294
	cg06273646	-0.0619397	0.0139791	-4.43088	0.000115516	9	14352649	NFIB	Body	S_Shelf
	cg08606140	0.0936584	0.0211688	4.42437	0.00011764	4	9706792
	cg00626693	0.0532709	0.0120438	4.42308	0.000118063	16	30622810	ZNF689;ZNF689;ZNF689;ZNF689	TSS1500;TSS1500;TSS1500;TSS1500	S_Shore
	cg16335333	-0.0689473	0.0156104	-4.41677	0.000120165	14	77315290	LRRC74A	Body
	cg17517799	-0.037411	0.00847404	-4.41478	0.000120834	1	6688679	THAP3	Body	S_Shelf
	cg19723218	-0.0389343	0.00883614	-4.40625	0.00012375	14	36353534
	cg10413133	-0.0494626	0.0112406	-4.40035	0.000125809	1	7803686	CAMTA1	Body
	cg09375268	-0.0264296	0.0060232	-4.38797	0.000130234	1	219883876
	cg02893759	-0.0451558	0.0102997	-4.38417	0.000131624	1	62785987	KANK4	TSS1500	S_Shore
	cg13521678	0.0399725	0.00912165	4.38215	0.000132369	9	69651991	LOC100133920	Body
	cg13626585	0.0327456	0.00747264	4.38206	0.000132401	7	1847613
	cg00808856	-0.0684781	0.015634	-4.38009	0.000133133	12	31112905	TSPAN11	Body
	cg20600506	-0.0674601	0.0154161	-4.37595	0.000134681	5	35048348	AGXT2;AGXT2	TSS200;TSS200
	cg06975390	-0.0655313	0.0150145	-4.36454	0.00013904	4	166121002
	cg24676609	0.0119346	0.00273544	4.36294	0.000139662	10	25241427	PRTFDC1	Body	Island
	cg02358196	-0.0390715	0.00896297	-4.35921	0.000141123	8	142264304	SLC45A4	1stExon	Island
	cg11150240	-0.0693525	0.0159169	-4.35715	0.000141938	12	103698917	C12orf42;C12orf42	Body;Body	S_Shelf
	cg22660026	-0.108508	0.0249097	-4.35604	0.000142379	2	73150940	EMX1	Body	N_Shore
	cg27555036	-0.0985775	0.0226386	-4.35441	0.000143027	16	87898191	SLC7A5	Body	S_Shelf
	cg05630338	-0.0577042	0.0132535	-4.35388	0.000143239	15	90883808
	cg18764240	-0.0642796	0.0148095	-4.34044	0.00014871	X	37028611	FAM47C	1stExon	Island
	cg27183962	-0.0519276	0.0119757	-4.33607	0.000150535	2	72106538
	cg18663874	0.0125175	0.00288702	4.33579	0.000150652	5	34915112	RAD1;BRIX1;RAD1	Body;TSS1500;5'UTR	N_Shore
	cg04571822	-0.0108455	0.00250156	-4.33549	0.000150778	11	111944729	C11orf57;C11orf57;C11orf57;C11orf57;C11orf57;C11orf57;C11orf57;PIH1D2;PIH1D2;PIH1D2;PIH1D2	TSS1500;TSS1500;TSS1500;TSS1500;TSS1500;TSS1500;TSS1500;5'UTR;5'UTR;1stExon;1stExon	N_Shore
	cg06834437	-0.0552342	0.0127694	-4.32553	0.000155022	7	20386282	ITGB8	Body
	cg02310447	0.0324509	0.00750425	4.32433	0.00015554	10	4892976
	cg18682615	0.140773	0.0326105	4.31679	0.000158845	19	53936474	ZNF761;LOC147804	5'UTR;Body	S_Shore
	cg21263208	0.0847008	0.0196251	4.31595	0.000159217	1	247285935			N_Shelf
	cg10107330	-0.107939	0.0250232	-4.31356	0.000160283	15	77922677	LINGO1	Body	N_Shore
	cg14650738	-0.0484263	0.0112275	-4.3132	0.000160441	X	108961002	ACSL4;ACSL4	5'UTR;5'UTR
	cg02026371	-0.0593821	0.0137787	-4.30971	0.00016201	X	51074224	NUDT10	TSS1500	N_Shore
	cg00947023	0.0759798	0.0176741	4.29894	0.000166942	17	11953402	MAP2K4	Body
	cg20878477	-0.0387798	0.00902795	-4.29553	0.000168536	7	98629266	LOC101927550;SMURF1;SMURF1;SMURF1	Body;Body;Body;Body	N_Shelf
	cg14083058	-0.0535827	0.0124868	-4.29116	0.000170598	10	127945886	ADAM12;ADAM12;ADAM12;ADAM12;ADAM12	Body;Body;Body;Body;Body
	cg11208322	-0.0616414	0.0143651	-4.29106	0.000170646	7	77788546	MAGI2	Body
	cg25975689	0.0482046	0.0112455	4.28655	0.000172801	12	54330354			N_Shelf
	cg25840276	-0.0643546	0.015024	-4.28346	0.000174297	X	13110965
	cg09322973	0.0934947	0.021838	4.28129	0.000175351	12	8333010	FAM66C	Body	Island
	cg17062917	-0.0376612	0.0088103	-4.27468	0.000178606	15	70054539
	cg03535985	-0.0752684	0.0176194	-4.2719	0.000179994	16	12656958	SNX29	Body
	cg16897392	-0.0475973	0.0111467	-4.27007	0.000180911	2	28259731	BRE;BRE;BRE;BRE;BRE;BRE	Body;Body;Body;Body;Body;Body
	cg11512704	0.0641759	0.0150517	4.2637	0.000184145	12	2057358	DCP1B	Body
	cg01803014	0.143606	0.0337078	4.26033	0.000185877	X	39933047	BCOR;BCOR;BCOR;BCOR	Body;Body;Body;Body
	cg18209359	-0.0274401	0.00645129	-4.25343	0.000189478	17	80159595	CCDC57	Body
	cg10507482	0.0456565	0.0107497	4.24722	0.000192776	2	175198039			N_Shore
	cg06836740	0.0595297	0.0140202	4.24599	0.000193437	1	49364558	AGBL4	Body	Island
	cg17342132	-0.0179461	0.00422778	-4.24479	0.000194085	5	142780254	NR3C1;NR3C1;NR3C1;NR3C1;NR3C1;NR3C1;NR3C1	Body;Body;Body;Body;Body;Body;Body	N_Shore
	cg05332867	-0.0724199	0.0170841	-4.23902	0.00019722	20	34133783	ERGIC3;ERGIC3	Body;Body	S_Shelf
	cg09461018	0.13218	0.0312028	4.23616	0.000198794	1	228045481

## Sheet: Sup T5
	Supplementary Table 5: DMRs containging at least three CpGs significantly associated with HD in the striatum. Shown for each DMR are the genomic region indicated by the chromsome number (CHR) and base pair start and end postion. The number (N) of probes in a region, Stouffer–Liptak–Kechris (SLK) corrected p-value for the region (SLK p) and SLK-Šidák corrected p-value (SLK-Sidak p) are included. T…
	CHR	start	end	N probes	SLK p	SLK-Sidak p	refGene name	refGene distance	refGene feature	cpgIslandExt_name	cpgIslandExt_distance	cpgIslandExt_feature
	chr9	139871632	139871956	4	8.992e-12	2.212e-08	PTGDS	0	TSS+exon+utr5	CpG: 92	-281	shore
	chr15	90039794	90040047	10	1.888e-11	5.949e-08	RHCG;RHCG	0;0	nc_exon;TSS+exon+utr5	CpG: 50	0	island
	chr21	46875142	46875501	9	4.231e-11	9.393e-08	COL18A1;COL18A1	0;0	intron;TSS+utr5+cds	CpG: 49	-667	shore
	chr17	73583945	73584112	6	2.291e-09	1.093e-05	MYO15B	-26	intergenic	CpG: 221	0	island
	chr22	38071001	38071189	5	5.685e-09	2.41e-05	LGALS1	-453	intergenic	CpG: 30	-1848	shore
	chr1	15272238	15272384	5	1.281e-08	6.992e-05	KAZN;KAZN	0;0	intron+utr5;intron	CpG: 135	20693
	chr10	102279758	102279955	6	6.631e-08	0.0002683	SEC31B	-140	intergenic	CpG: 66	28	shore
	chr14	100111183	100111393	8	1.003e-07	0.0003805	HHIPL1	0	intron	CpG: 84	0	island
	chr17	79047681	79047824	3	9.316e-08	0.0005191	BAIAP2;BAIAP2	0;0	nc_intron;intron	CpG: 21	1985	shore
	chr1	43833873	43833946	3	5.568e-08	0.0006078	ELOVL1	-128	intergenic	CpG: 28	0	island
	chr8	81599484	81599570	3	9.283e-08	0.00086	ZNF704	0	cds	CpG: 34	108148
	chr16	19124925	19125138	6	2.527e-07	0.0009453	ITPRIPL2	-147	intergenic	CpG: 133	0	island
	chr3	182971308	182971484	4	2.277e-07	0.001031	B3GNT5;MCF2L2	0;0	intron+utr5;intron	CpG: 141	0	island
	chr6	31648948	31649094	7	2.115e-07	0.001154	LY6G5C	-798	intergenic	CpG: 32	0	island
	chr6	31734232	31734459	5	4.559e-07	0.0016	VWA7	0	intron+cds	CpG: 68	25896
	chr6	166267729	166267866	3	2.815e-07	0.001636	LINC00473	69669	intergenic	CpG: 68	0	island
	chr11	73104585	73104609	3	1.197e-07	0.003967	RELT	0	intron	CpG: 126	16291
	chr2	43454761	43454973	8	1.145e-06	0.004296	LINC01126	0	nc_exon	CpG: 341	0	island
	chr1	16344536	16344696	5	9.009e-07	0.004478	HSPB7;HSPB7	0;0	intron;TSS+exon+utr5	CpG: 72	41864
	chr4	41614783	41614843	3	7.48e-07	0.009888	LIMCH1;LIMCH1	0;0	exon+utr5;intron	CpG: 32	-31449
	chr1	34632459	34632589	4	1.7e-06	0.01037	C1orf94	-4	intergenic	CpG: 169	1483	shore
	chr17	73553764	73553912	4	2.47e-06	0.01321	LLGL2	0	intron	CpG: 17	-5438
	chr8	29732519	29732715	6	3.307e-06	0.01336	LINC02209	-46313	intergenic	CpG: 53	-152056
	chr1	156217942	156218095	4	2.622e-06	0.01357	PAQR6	-34	intergenic	CpG: 59	2043	shore
	chr22	30476089	30476255	5	2.907e-06	0.01386	HORMAD2-AS1	0	nc_intron+nc_exon	CpG: 50	0	island
	chr6	42928337	42928518	11	3.851e-06	0.01682	CNPY3-GNMT;CNPY3-GNMT;GNMT;GNMT	0;0;0;0	nc_intron;intron;nc_exon;TSS+utr5+cds	CpG: 57	0	island
	chr11	111782607	111782680	3	3.084e-06	0.03311	CRYAB	0	intron+exon+utr5	CpG: 39	-14871

## Sheet: Sup T6
	Supplementary Table 6: DMRs containging at least three CpGs significantly associated with HD in the cerebellum. Shown for each DMR are the genomic region indicated by the chromsome number (CHR) and base pair start and end postion. The number (N) of probes in a region, Stouffer–Liptak–Kechris (SLK) corrected p-value for the region (SLK p) and SLK-Šidák corrected p-value (SLK-Šidák p) are included.…
	CHR	start	end	N probes	SLK p	SLK-Sidak p	refGene name	refGene distance	refGene feature	cpgIslandExt_name	cpgIslandExt_distance	cpgIslandExt_feature
	chr20	57463572	57464130	19	1.89e-19	2.7e-16	GNAS;LOC101927932;GNAS;GNAS;GNAS	0;0;0;0;0	intron;nc_intron+nc_exon;nc_intron+nc_exon;intron+utr3;intron+utr5	CpG: 320	0	island
	chr7	130132199	130132423	8	1.303e-08	4.635e-05	MEST;MEST	0;0	intron;intron+utr5	CpG: 177	0	island

## Sheet: Sup T7
	Supplementary Table 7: Analysis of probes located in genomic regions associated with age of motor onset in HD nominated from a genome-wide association study (GWAS) of HD conducted by Lee et al., 2019. 44 genomic regions were shown to contain > 1 CpG on the EPIC array. Shown in the table are the results of using Brown's method to combine P-values for the CpGs within each genomic region. Shown is t…
	Gene symbol	Chromosome	Genomic region (+35 kb upstream and 10kb downstream)		No.CpGs	Striatum	entorhinal cortex	Cerebellum
			Start	End		p-value	p-value	p-value
	HTT	chr4	3041408	3255687	136	0.0575367	0.648608	0.314111
	GRK4	chr4	2930232	3052474	125	0.779346	0.0349839	0.85549
	C3orf35	chr3	37391477	37486988	21	0.165268	0.488762	0.0286172
	ARHGAP11B	chr15	30883879	30941013	6	0.230162	0.0575082	0.0547289
	FAN1	chr15	31156703	31245311	44	0.281047	0.631622	0.384307
	MTMR10	chr15	31185854	31293807	64	0.489571	0.499218	0.324548
	TRPM1	chr15	31258264	31463476	119	0.434326	0.617833	0.308152
	PLA2G4C	chr19	48516100	48624109	46	0.782992	0.614501	0.0614149
	LIG1	chr19	48583702	48683852	61	0.482057	0.760448	0.257909
	C19orf68	chr19	48638952	48710879	52	0.2856	0.622416	0.213509
	ASNSD1	chr2	190491125	190545557	42	0.494987	0.295289	0.718991
	ANKAR	chr2	190504018	190635919	67	0.505173	0.513366	0.441609
	ORMDL1	chr2	190599993	190659097	53	0.720201	0.146449	0.469776
	OSGEPL1	chr2	190576386	190638020	24	0.597841	0.573895	0.249921
	PMS1	chr2	190613710	190752355	75	0.84878	0.14607	0.404505
	EPM2AIP1	chr3	36992357	37044795	55	0.730474	0.122659	0.601401
	MLH1	chr3	36999841	37102337	67	0.802583	0.185946	0.658281
	LRRFIP2	chr3	37059117	37227992	40	0.825047	0.665647	0.284001
	GOLGA4	chr3	37249682	37418370	43	0.634084	0.0873666	0.387672
	FAM53A	chr4	1606608	1695988	101	0.342504	0.70423	0.208818
	SLBP	chr4	1659527	1724421	80	0.331274	0.505639	0.0728191
	TACC3	chr4	1688217	1756905	80	0.599521	0.28305	0.485453
	LETM1	chr4	1778206	1867974	106	0.172829	0.575201	0.810531
	WHSC1	chr4	1838123	1993934	155	0.0721249	0.41641	0.429248
	POLN	chr4	2038645	2253848	132	0.115044	0.250552	0.193981
	ZFYVE28	chr4	2236324	2430370	221	0.0851717	0.383871	0.585071
	FAM193A	chr4	2592159	2744302	48	0.0672305	0.747156	0.529537
	TNIP2	chr4	2708387	2768103	44	0.253288	0.776278	0.94045
	SH3BP2	chr4	2759750	2852823	111	0.235596	0.594657	0.725853
	ADD1	chr4	2810454	2941803	146	0.234479	0.198365	0.915501
	MFSD10	chr4	2897288	2946586	81	0.827663	0.0623076	0.935197
	NOP14	chr4	2904663	2975233	117	0.699833	0.0656298	0.869633
	ANKRD34B	chr5	79817574	79876304	18	0.610647	0.118215	0.927159
	DHFR	chr5	79887045	79960800	23	0.845081	0.125107	0.910798
	MTRNR2L2	chr5	79910819	79956854	22	0.839225	0.0931397	0.878764
	MSH3	chr5	79915467	80182634	47	0.609251	0.283895	0.830803
	TCERG1	chr5	145791873	145901071	43	0.391964	0.178556	0.421254
	GPR151	chr5	145859417	145905676	16	0.330029	0.207506	0.215805
	RSPH10B	chr7	5930777	6020322	5	0.852544	0.347441	0.342429
	PMS2	chr7	5977870	6058737	17	0.560482	0.345694	0.244943
	AIMP2	chr7	6013882	6073465	24	0.561609	0.661771	0.198949
	EIF2AK1	chr7	6026878	6108860	47	0.733822	0.629377	0.0782982
	ANKRD61	chr7	6036007	6086183	26	0.469906	0.62872	0.214306
	RRM2B	chr8	103181729	103261346	31	0.850041	0.263969	0.35466

## Sheet: Sup T8
	Supplementary Table 8: The CpGs within the red module, which was identified by WGCNA and associated with HD in the striatum. The CpGs are ranked by module membership (MM) and probe significance (PS). Shown for each site is the CpG ID, MM correlation, MM p-value (p), probe correlation, PS p-value, MM rank, PS rank and the summative rank of these (sumrank). Genomic postion is indicated by the chrom…
	CpG ID	MM Correlation	MM p-value	Probe Correlation	PS p-value	MM rank	PS rank	sumrank	CHR	MAPINFO	UCSC Name
	cg03891319	-0.946844	2.54218e-16	-0.634153	9.7297e-05	5571	5548	11119	3	52016838	ACY1
	cg12513505	-0.918968	1.17456e-13	-0.634153	9.7297e-05	5523	5548	11071	18	13868447
	cg16786166	-0.934881	4.92605e-15	-0.607024	0.000229881	5559	5510.5	11069.5	3	48506913	TREX1;TREX1;TREX1;ATRIP;ATRIP;ATRIP;ATRIP
	cg13633992	0.917138	1.62144e-13	0.613806	0.000186792	5520	5524.5	11044.5	14	99722805	BCL11B;BCL11B;BCL11B;BCL11B
	cg02893779	0.932762	7.85103e-15	0.593459	0.000343394	5553	5469	11022	14	99876534	SETD3;SETD3
	cg12694614	0.929769	1.47837e-14	0.593459	0.000343394	5546	5469	11015	10	75560930	ZSWIM8-AS1;ZSWIM8;ZSWIM8;ZSWIM8
	cg07024169	0.907443	7.97987e-13	0.613806	0.000186792	5483	5524.5	11007.5	12	110147637
	cg07452306	-0.913384	3.0724e-13	-0.600241	0.000281595	5511	5492.5	11003.5	2	73299297	SFXN5
	cg07128775	0.903892	1.36978e-12	0.620589	0.000151052	5466	5535.5	11001.5	6	151382034	MTHFD1L;MTHFD1L;MTHFD1L
	cg05471297	-0.962194	1.69789e-18	-0.579894	0.000504083	5577	5410	10987	19	38924349	RYR1;RYR1;RYR1;RYR1
	cg19768068	0.898298	3.08015e-12	0.634153	9.7297e-05	5435	5548	10983	16	84109061	MBTPS1
	cg24808531	0.893523	5.93171e-12	0.668065	2.94034e-05	5407	5573	10980	3	123054420	ADCY5;ADCY5
	cg13376515	-0.9041	1.32792e-12	-0.607024	0.000229881	5469	5510.5	10979.5	4	186457734	PDLIM3;PDLIM3;PDLIM3;PDLIM3;PDLIM3
	cg01586116	-0.942494	8.0326e-16	-0.579894	0.000504083	5567	5410	10977	2	134326017	NCKAP5;NCKAP5;NCKAP5;NCKAP5
	cg00051068	-0.905304	1.10773e-12	-0.600241	0.000281595	5474	5492.5	10966.5	20	10655610	JAG1
	cg07696515	0.902901	1.587e-12	0.600241	0.000281595	5460	5492.5	10952.5	11	120009100	TRIM29
	cg04609482	-0.925005	3.83087e-14	-0.579894	0.000504083	5537	5410	10947	16	11351169	SOCS1
	cg13270625	0.939544	1.66797e-15	0.573112	0.000606959	5563	5375.5	10938.5	18	21452819	LAMA3;LAMA3;LAMA3;LAMA3
	cg09774447	0.920515	8.88962e-14	0.579894	0.000504083	5528	5410	10938	1	211710931
	cg07185037	0.937615	2.63687e-15	0.573112	0.000606959	5561	5375.5	10936.5	20	36072360
	cg17907520	-0.919827	1.00685e-13	-0.579894	0.000504083	5525	5410	10935	15	31680189
	cg22374940	-0.899193	2.71407e-12	-0.600241	0.000281595	5440	5492.5	10932.5	1	26551782
	cg20173059	-0.891449	7.80996e-12	-0.620589	0.000151052	5388	5535.5	10923.5	11	113185285	TTC12;TTC12
	cg26261002	-0.930917	1.16366e-14	-0.573112	0.000606959	5548	5375.5	10923.5	12	56121764	CD63;CD63;CD63;CD63;CD63;CD63;CD63;CD63
	cg05443407	0.897087	3.64818e-12	0.600241	0.000281595	5429	5492.5	10921.5	17	35403397	AATF
	cg11177980	-0.912639	3.47569e-13	-0.579894	0.000504083	5506	5410	10916	1	41982115	HIVEP3;HIVEP3
	cg11825159	-0.926073	3.11173e-14	-0.573112	0.000606959	5539	5375.5	10914.5	17	42997360
	cg25306579	0.884086	1.98653e-11	0.668065	2.94034e-05	5340	5573	10913	10	134468976	INPP5A
	cg27048597	-0.890182	9.21403e-12	-0.613806	0.000186792	5377	5524.5	10901.5	8	26469274	DPYSL2;DPYSL2;DPYSL2
	cg18223289	0.901019	2.08925e-12	0.586677	0.000416932	5450	5441.5	10891.5	20	52130064
	cg07177559	-0.894699	5.06235e-12	-0.593459	0.000343394	5416	5469	10885	11	28131828	METTL15;METTL15;METTL15
	cg07382454	-0.884662	1.85094e-11	-0.620589	0.000151052	5347	5535.5	10882.5	19	19383976	TM6SF2
	cg04289163	-0.903996	1.34869e-12	-0.579894	0.000504083	5467	5410	10877	16	11351165	SOCS1
	cg04986697	-0.922758	5.8754e-14	-0.56633	0.000727929	5531	5335.5	10866.5	2	134326034	NCKAP5;NCKAP5
	cg12031808	0.953492	3.58202e-17	0.559547	0.000869648	5573	5291	10864	5	132449824
	cg18442069	0.890374	8.98777e-12	0.593459	0.000343394	5378	5469	10847	11	61247958	PPP1R32;PPP1R32
	cg08445039	-0.912591	3.50332e-13	-0.56633	0.000727929	5505	5335.5	10840.5	7	32997659	FKBP9
	cg06162883	-0.91166	4.08077e-13	-0.56633	0.000727929	5501	5335.5	10836.5	3	52016847	ACY1;ACY1;ACY1;ACY1;ACY1;ABHD14A-ACY1
	cg22366375	-0.92805	2.10038e-14	-0.559547	0.000869648	5542	5291	10833	4	25033140	LGI2
	cg16273766	-0.909681	5.61252e-13	-0.56633	0.000727929	5494	5335.5	10829.5	11	28131811	METTL15;METTL15;METTL15
	cg27177983	-0.92485	3.94744e-14	-0.559547	0.000869648	5536	5291	10827	4	25033126	LGI2
	cg17123676	-0.923444	5.1627e-14	-0.559547	0.000869648	5534	5291	10825	1	201673460	NAV1
	cg14530489	0.954621	2.49665e-17	0.552765	0.00103507	5575	5248	10823	22	40381857
	cg24789136	0.906549	9.16152e-13	0.56633	0.000727929	5481	5335.5	10816.5	12	132502558	EP400
	cg00107630	-0.874116	6.39106e-11	-0.620589	0.000151052	5276	5535.5	10811.5	9	120174408	ASTN2;ASTN2;ASTN2
	cg01189604	0.934096	5.86481e-15	0.552765	0.00103507	5557	5248	10805	10	134391939	INPP5A
	cg20937934	0.901209	2.03254e-12	0.56633	0.000727929	5452	5335.5	10787.5	18	21452788	LAMA3;LAMA3;LAMA3;LAMA3
	cg02925283	0.90975	5.55163e-13	0.559547	0.000869648	5495	5291	10786	6	116688029	DSE
	cg14097472	-0.876333	4.97218e-11	-0.600241	0.000281595	5291	5492.5	10783.5	1	173159897	TNFSF4;TNFSF4
	cg20621944	-0.868802	1.14519e-10	-0.640936	7.7473e-05	5229	5554	10783	7	2681223	TTYH3
	cg25467652	-0.880069	3.22086e-11	-0.593459	0.000343394	5311	5469	10780	1	11795976	AGTRAP;AGTRAP;AGTRAP;AGTRAP;AGTRAP
	cg06667222	-0.908087	7.21824e-13	-0.559547	0.000869648	5485	5291	10776	6	31648994	LY6G5C
	cg02761522	0.882629	2.37177e-11	0.586677	0.000416932	5333	5441.5	10774.5	11	72370132	PDE2A;PDE2A
	cg23094569	0.872397	7.74054e-11	0.607024	0.000229881	5261	5510.5	10771.5	16	75097612	ZNRF1
	cg12736692	-0.891877	7.38192e-12	-0.573112	0.000606959	5395	5375.5	10770.5	12	131261223
	cg16292301	0.906238	9.60839e-13	0.559547	0.000869648	5479	5291	10770	17	9114966	NTN1
	cg17043988	0.906117	9.78775e-13	0.559547	0.000869648	5478	5291	10769	22	25389099
	cg04992471	0.934611	5.23166e-15	0.545982	0.00122748	5558	5206	10764	3	42942410
	cg03953714	-0.896482	3.96673e-12	-0.56633	0.000727929	5428	5335.5	10763.5	17	40915656
	cg25401786	0.904936	1.17116e-12	0.559547	0.000869648	5472	5291	10763	14	100643447
	cg24681901	-0.891368	7.89341e-12	-0.573112	0.000606959	5387	5375.5	10762.5	10	25370100
	cg14051606	-0.896205	4.12091e-12	-0.56633	0.000727929	5425	5335.5	10760.5	6	76059388	FILIP1;FILIP1;FILIP1
	cg23473081	-0.891246	8.02093e-12	-0.573112	0.000606959	5385	5375.5	10760.5	12	13349569	EMP1
	cg27103642	0.891128	8.14552e-12	0.573112	0.000606959	5383	5375.5	10758.5	7	158272547	PTPRN2;PTPRN2;PTPRN2
	cg02271488	0.903576	1.43597e-12	0.559547	0.000869648	5464	5291	10755	19	12948290	MAST1
	cg09158990	-0.894663	5.08726e-12	-0.56633	0.000727929	5415	5335.5	10750.5	12	49372112	WNT1
	cg00031896	-0.925401	3.54807e-14	-0.545982	0.00122748	5538	5206	10744	12	122020205	KDM2B
	cg10525372	0.921873	6.92819e-14	0.545982	0.00122748	5529	5206	10735	6	112375333	WISP3;WISP3;WISP3
	cg01373895	0.876305	4.98769e-11	0.586677	0.000416932	5290	5441.5	10731.5	16	2638148	PDPK1;PDPK1;PDPK1
	cg12596564	0.870403	9.63279e-11	0.600241	0.000281595	5239	5492.5	10731.5	1	36989817
	cg26296571	-0.881492	2.71951e-11	-0.579894	0.000504083	5320	5410	10730	13	49975680	CAB39L;CAB39L;CAB39L;CAB39L;CAB39L
	cg07701443	-0.958992	5.62798e-18	-0.5392	0.00145051	5576	5151.5	10727.5	11	15671597
	cg15646126	0.86148	2.45739e-10	0.647718	6.13477e-05	5163	5559	10722	12	50472046	ASIC1;ASIC1;ASIC1;ASIC1
	cg24075760	0.871575	8.47427e-11	0.593459	0.000343394	5253	5469	10722	13	20752424
	cg09527886	0.884509	1.88596e-11	0.573112	0.000606959	5343	5375.5	10718.5	7	2872954	GNA12
	cg01589781	0.884433	1.90385e-11	0.573112	0.000606959	5342	5375.5	10717.5	1	109730501	KIAA1324;KIAA1324;KIAA1324;KIAA1324
	cg27240020	-0.929569	1.54074e-14	-0.5392	0.00145051	5544	5151.5	10695.5	13	98796645	FARP1;FARP1
	cg23696864	0.866586	1.44971e-10	0.600241	0.000281595	5202	5492.5	10694.5	17	67449345	MAP2K6
	cg05512967	-0.867738	1.28321e-10	-0.593459	0.000343394	5221	5469	10690	17	76776105	CYTH1;CYTH1
	cg00111948	-0.867659	1.29405e-10	-0.593459	0.000343394	5220	5469	10689	1	27691978	MAP3K6
	cg00338928	-0.863125	2.07806e-10	-0.607024	0.000229881	5173	5510.5	10683.5	2	43454817	ZFP36L2;LOC100129726
	cg24094513	-0.878008	4.09968e-11	-0.573112	0.000606959	5300	5375.5	10675.5	10	73157911	CDH23;CDH23
	cg25761728	0.869515	1.06057e-10	0.586677	0.000416932	5234	5441.5	10675.5	15	42989020	STARD9
	cg05289253	-0.877929	4.13734e-11	-0.573112	0.000606959	5299	5375.5	10674.5	11	123301674
	cg11527921	0.872802	7.40105e-11	0.579894	0.000504083	5264	5410	10674	2	166754028	TTC21B
	cg26350671	-0.869262	1.08998e-10	-0.586677	0.000416932	5232	5441.5	10673.5	20	3788428	LOC101929125
	cg17628867	-0.917712	1.46666e-13	-0.5392	0.00145051	5521	5151.5	10672.5	17	15555115	TRIM16
	cg10406027	-0.863881	1.92236e-10	-0.600241	0.000281595	5177	5492.5	10669.5	16	11876912	ZC3H7A
	cg25905220	0.876282	5.0011e-11	0.573112	0.000606959	5289	5375.5	10664.5	11	20088157	NAV2;NAV2;NAV2;NAV2;NAV2
	cg26502783	-0.882436	2.4277e-11	-0.56633	0.000727929	5329	5335.5	10664.5	5	138089974	CTNNA1;CTNNA1;CTNNA1;CTNNA1
	cg08477744	0.88224	2.48583e-11	0.56633	0.000727929	5328	5335.5	10663.5	1	17308032	MFAP2;MFAP2;MFAP2;MFAP2;MFAP2;MFAP2
	cg08180070	-0.901381	1.98249e-12	-0.545982	0.00122748	5454	5206	10660	2	109647958
	cg05403316	-0.900397	2.28531e-12	-0.545982	0.00122748	5448	5206	10654	2	55339939
	cg06883848	-0.864489	1.80523e-10	-0.593459	0.000343394	5185	5469	10654	12	58160421	CYP27B1
	cg27383357	0.94725	2.27177e-16	0.532418	0.00170817	5572	5078	10650	12	69546994
	cg03998480	-0.873514	6.83718e-11	-0.573112	0.000606959	5271	5375.5	10646.5	22	26949298	TPST2;TPST2
	cg02464555	-0.873065	7.1876e-11	-0.573112	0.000606959	5267	5375.5	10642.5	7	101922985	CUX1;CUX1
	cg12755332	0.93964	1.62967e-15	0.532418	0.00170817	5564	5078	10642	10	134421225	INPP5A
	cg19323289	0.885275	1.71599e-11	0.559547	0.000869648	5351	5291	10642	11	19463903	NAV2
	cg05642143	-0.939346	1.74931e-15	-0.532418	0.00170817	5562	5078	10640	6	42928409	GNMT
	cg17982579	-0.878121	4.04614e-11	-0.56633	0.000727929	5303	5335.5	10638.5	12	56121751	CD63;CD63;CD63;CD63;CD63;CD63;CD63;CD63
	cg04275541	0.85794	3.50034e-10	0.600241	0.000281595	5141	5492.5	10633.5	1	242169499
	cg08129129	0.865418	1.63893e-10	0.586677	0.000416932	5192	5441.5	10633.5	14	99714031	BCL11B;BCL11B
	cg04384031	-0.896277	4.08016e-12	-0.545982	0.00122748	5426	5206	10632	17	19631485
	cg06342317	-0.896171	4.14064e-12	-0.545982	0.00122748	5424	5206	10630	2	121105259	INHBB
	cg14463529	-0.85694	3.86169e-10	-0.600241	0.000281595	5133	5492.5	10625.5	6	31649082	LY6G5C
	cg02789176	0.9299	1.43898e-14	0.532418	0.00170817	5547	5078	10625	1	229683685	ABCB10
	cg16855845	-0.882483	2.41421e-11	-0.559547	0.000869648	5331	5291	10622	19	12991665	DNASE2
	cg26416040	-0.870686	9.34029e-11	-0.573112	0.000606959	5240	5375.5	10615.5	3	131100199	NUDT16;NUDT16;NUDT16;NUDT16;LOC339874
	cg05627498	-0.903432	1.46689e-12	-0.5392	0.00145051	5463	5151.5	10614.5	17	55517927	MSI2;MSI2
	cg07167688	0.881377	2.75715e-11	0.559547	0.000869648	5319	5291	10610	1	36989783
	cg17063929	-0.873816	6.6097e-11	-0.56633	0.000727929	5274	5335.5	10609.5	11	89224799	NOX4;NOX4;NOX4;NOX4
	cg00955249	0.880352	3.11463e-11	0.559547	0.000869648	5316	5291	10607	6	24839365	FAM65B;FAM65B
	cg14456982	0.880321	3.12616e-11	0.559547	0.000869648	5315	5291	10606	17	17074142	MPRIP;MPRIP
	cg18721596	-0.90136	1.98851e-12	-0.5392	0.00145051	5453	5151.5	10604.5	3	131100342	NUDT16;NUDT16;NUDT16;NUDT16;LOC339874
	cg03801300	-0.86032	2.7624e-10	-0.586677	0.000416932	5156	5441.5	10597.5	10	130010447
	cg22883472	-0.914647	2.48606e-13	-0.532418	0.00170817	5514	5078	10592	8	25868045	EBF2
	cg22078638	-0.912655	3.46648e-13	-0.532418	0.00170817	5507	5078	10585	1	207495363	CD55;CD55
	cg23335134	-0.850425	7.19488e-10	-0.613806	0.000186792	5056	5524.5	10580.5	11	2909690	SLC22A18AS
	cg25319449	-0.953843	3.20507e-17	-0.525635	0.00200488	5574	5005	10579	12	113376135	OAS3
	cg24299174	0.866686	1.4345e-10	0.573112	0.000606959	5203	5375.5	10578.5	6	112375383	WISP3;WISP3;WISP3;WISP3;WISP3
	cg14037008	0.844827	1.20031e-09	0.668065	2.94034e-05	5003	5573	10576	6	16258291	GMPR
	cg18151685	0.909781	5.52449e-13	0.532418	0.00170817	5496	5078	10574	7	101736928	CUX1;CUX1;CUX1;CUX1;CUX1;CUX1;CUX1
	cg02941444	0.845278	1.1526e-09	0.654501	4.83007e-05	5008	5565.5	10573.5	3	123135666	ADCY5;ADCY5
	cg05730996	-0.940717	1.25301e-15	-0.525635	0.00200488	5565	5005	10570	16	11351330	SOCS1
	cg22153114	-0.887802	1.25021e-11	-0.545982	0.00122748	5363	5206	10569	12	49372376	WNT1;WNT1
	cg06569176	-0.909176	6.08192e-13	-0.532418	0.00170817	5488	5078	10566	6	143857744
	cg06846010	-0.893959	5.59432e-12	-0.5392	0.00145051	5411	5151.5	10562.5	16	56651367	MT1L
	cg03434029	-0.873489	6.85609e-11	-0.559547	0.000869648	5270	5291	10561	1	45274048	TCTEX1D4;BTBD19
	cg06574867	0.891763	7.49432e-12	0.5392	0.00145051	5393	5151.5	10544.5	16	30427672	ZNF771;ZNF771
	cg21093005	0.883153	2.22595e-11	0.545982	0.00122748	5336	5206	10542	17	80541915	FOXK2
	cg05388840	-0.866516	1.46043e-10	-0.56633	0.000727929	5201	5335.5	10536.5	1	41981911	HIVEP3;HIVEP3
	cg18123344	-0.870972	9.05369e-11	-0.559547	0.000869648	5244	5291	10535	2	134326055	NCKAP5;NCKAP5
	cg23642766	-0.919597	1.04939e-13	-0.525635	0.00200488	5524	5005	10529	6	31648953	LY6G5C
	cg06559368	-0.855664	4.37266e-10	-0.579894	0.000504083	5117	5410	10527	10	43573319	RET;RET
	cg18605236	0.916928	1.68196e-13	0.525635	0.00200488	5519	5005	10524	3	13295032
	cg03631215	0.847331	9.57081e-10	0.600241	0.000281595	5029	5492.5	10521.5	16	84004855	NECAB2
	cg21999284	-0.889041	1.06746e-11	-0.5392	0.00145051	5369	5151.5	10520.5	5	175200576
	cg23696710	0.85477	4.7668e-10	0.579894	0.000504083	5106	5410	10516	11	17260094
	cg08494905	-0.898352	3.05669e-12	-0.532418	0.00170817	5436	5078	10514	6	37663982	MDGA1
	cg14591170	0.872894	7.32562e-11	0.552765	0.00103507	5266	5248	10514	3	63907556	ATXN7;ATXN7
	cg12008643	0.912429	3.5978e-13	0.525635	0.00200488	5503	5005	10508	11	73104585	RELT;RELT
	cg09023892	-0.886153	1.53841e-11	-0.5392	0.00145051	5355	5151.5	10506.5	22	38072101	LGALS1
	cg01693519	-0.856587	3.99705e-10	-0.573112	0.000606959	5129	5375.5	10504.5	3	181446790	SOX2-OT;SOX2-OT;SOX2-OT;SOX2-OT;SOX2-OT;SOX2-OT
	cg03654304	-0.910949	4.5798e-13	-0.525635	0.00200488	5499	5005	10504	16	2054079	ZNF598
	cg17599236	-0.94106	1.15128e-15	-0.518853	0.00234545	5566	4933	10499	7	150946415	SMARCD3;SMARCD3;SMARCD3
	cg12676803	0.860492	2.71505e-10	0.56633	0.000727929	5159	5335.5	10494.5	4	129740752	PHF17;PHF17
	cg04415662	0.859822	2.90362e-10	0.56633	0.000727929	5152	5335.5	10487.5	3	50333269	HYAL3
	cg25121125	-0.83987	1.85761e-09	-0.627371	0.000121543	4936	5542.5	10478.5	3	64674314	ADAMTS9
	cg03059991	-0.845604	1.11935e-09	-0.593459	0.000343394	5009	5469	10478	12	54144785
	cg00252058	0.892044	7.22132e-12	0.532418	0.00170817	5399	5078	10477	1	32001306
	cg05318142	-0.854249	5.01177e-10	-0.573112	0.000606959	5101	5375.5	10476.5	2	85999498	ATOH8
	cg09161528	0.928144	2.06079e-14	0.518853	0.00234545	5543	4933	10476	17	42476785	GPATCH8;GPATCH8;GPATCH8;GPATCH8;GPATCH8;GPATCH8
	cg09862509	0.89145	7.80884e-12	0.532418	0.00170817	5389	5078	10467	1	181069576
	cg17945231	0.923139	5.46932e-14	0.518853	0.00234545	5532	4933	10465	19	34841182	KIAA0355
	cg04907917	0.879512	3.43922e-11	0.5392	0.00145051	5305	5151.5	10456.5	3	45533083	LARS2-AS1;LARS2
	cg13889934	-0.890095	9.31913e-12	-0.532418	0.00170817	5376	5078	10454	4	86851399	ARHGAP24;ARHGAP24;ARHGAP24
	cg03819123	-0.851692	6.38935e-10	-0.573112	0.000606959	5073	5375.5	10448.5	20	43271492	ADA
	cg21631669	-0.877684	4.25647e-11	-0.5392	0.00145051	5297	5151.5	10448.5	12	49372302	WNT1;WNT1
	cg14938677	0.888408	1.1575e-11	0.532418	0.00170817	5367	5078	10445	7	127231698	ARF5
	cg05138138	0.837029	2.37024e-09	0.627371	0.000121543	4901	5542.5	10443.5	2	106764528	UXS1
	cg11730930	-0.864883	1.73278e-10	-0.552765	0.00103507	5188	5248	10436	14	75770279
	cg22882090	-0.875864	5.24565e-11	-0.5392	0.00145051	5283	5151.5	10434.5	6	130031307	ARHGAP18;ARHGAP18
	cg14563251	-0.853999	5.13298e-10	-0.56633	0.000727929	5098	5335.5	10433.5	3	113345875	SIDT1;SIDT1
	cg03585667	0.87449	6.12845e-11	0.5392	0.00145051	5278	5151.5	10429.5	2	99528589	KIAA1211L
	cg24838029	-0.944708	4.52523e-16	-0.51207	0.00273517	5569	4858	10427	1	43833615	ELOVL1;ELOVL1
	cg03302983	0.895568	4.49718e-12	0.525635	0.00200488	5420	5005	10425	6	168231428	MLLT4;MLLT4;MLLT4
	cg15409939	-0.867493	1.31704e-10	-0.545982	0.00122748	5216	5206	10422	20	48789081
	cg05824432	-0.936505	3.40964e-15	-0.51207	0.00273517	5560	4858	10418	16	2301222	DCI
	cg12985905	-0.834385	2.96141e-09	-0.627371	0.000121543	4875	5542.5	10417.5	3	52271724	TWF2
	cg12940291	-0.856445	4.05268e-10	-0.559547	0.000869648	5126	5291	10417	2	42360260
	cg11022432	-0.851356	6.59442e-10	-0.56633	0.000727929	5070	5335.5	10405.5	3	125899878	ALDH1L1
	cg05843596	0.843194	1.38833e-09	0.579894	0.000504083	4987	5410	10397	12	122212949	TMEM120B
	cg19359204	0.854483	4.90032e-10	0.559547	0.000869648	5103	5291	10394	11	133890536
	cg14890922	0.901383	1.98192e-12	0.518853	0.00234545	5455	4933	10388	7	98574386	TRRAP
	cg01661123	0.869614	1.04925e-10	0.5392	0.00145051	5235	5151.5	10386.5	18	44116313	LOXHD1;LOXHD1;LOXHD1
	cg26667735	0.830403	4.11177e-09	0.654501	4.83007e-05	4819	5565.5	10384.5	1	46863109	FAAH
	cg15605704	0.857253	3.74483e-10	0.552765	0.00103507	5135	5248	10383	1	4770676	AJAP1;AJAP1
	cg12506005	-0.90023	2.34084e-12	-0.518853	0.00234545	5447	4933	10380	11	111411176	LAYN
	cg14278260	-0.852795	5.75705e-10	-0.559547	0.000869648	5088	5291	10379	16	50280495
	cg01479902	0.900065	2.39702e-12	0.518853	0.00234545	5444	4933	10377	17	2291634	MNT
	cg01823541	-0.899312	2.66868e-12	-0.518853	0.00234545	5441	4933	10374	19	2579285	GNG7
	cg09915396	-0.841303	1.63977e-09	-0.579894	0.000504083	4962	5410	10372	17	2907895	RAP1GAP2;RAP1GAP2
	cg01152073	-0.876699	4.76776e-11	-0.532418	0.00170817	5292	5078	10370	5	179246575	SQSTM1;SQSTM1;SQSTM1
	cg02309273	-0.88725	1.34062e-11	-0.525635	0.00200488	5360	5005	10365	1	38412744	INPP5B
	cg14425508	0.832083	3.58385e-09	0.613806	0.000186792	4840	5524.5	10364.5	10	73313432	CDH23;CDH23;CDH23;CDH23;CDH23
	cg25722029	-0.851345	6.60155e-10	-0.559547	0.000869648	5069	5291	10360	19	13907696	ZSWIM4
	cg07556915	-0.88608	1.55264e-11	-0.525635	0.00200488	5354	5005	10359	11	368683	B4GALNT4
	cg12495420	0.854814	4.74649e-10	0.552765	0.00103507	5108	5248	10356	2	64438154
	cg20212082	-0.86669	1.434e-10	-0.5392	0.00145051	5204	5151.5	10355.5	17	5800808	LOC339166
	cg10402101	-0.846671	1.01636e-09	-0.56633	0.000727929	5019	5335.5	10354.5	18	53254331	TCF4;TCF4;TCF4;TCF4;TCF4;TCF4;TCF4
	cg23075364	-0.842576	1.46631e-09	-0.573112	0.000606959	4976	5375.5	10351.5	11	57267445	SLC43A1
	cg03574735	0.883846	2.04584e-11	0.525635	0.00200488	5339	5005	10344	2	24274841	FKBP1B;FKBP1B
	cg07151644	-0.857584	3.62523e-10	-0.545982	0.00122748	5138	5206	10344	6	31649089	LY6G5C
	cg06049432	0.93379	6.27399e-15	0.505288	0.00317979	5555	4784	10339	20	36077913
	cg26753376	-0.85334	5.46648e-10	-0.552765	0.00103507	5090	5248	10338	1	23296018
	cg27409991	0.872214	7.89807e-11	0.532418	0.00170817	5259	5078	10337	3	142677860
	cg03202506	0.892695	6.62449e-12	0.518853	0.00234545	5403	4933	10336	2	12458769	LOC100506457
	cg14688529	0.872011	8.07711e-11	0.532418	0.00170817	5257	5078	10335	14	21526530	RNASE8;RNASE8;NDRG2
	cg17949727	-0.892275	7.00397e-12	-0.518853	0.00234545	5401	4933	10334	1	38412684	INPP5B;INPP5B
	cg09365240	-0.852402	5.97544e-10	-0.552765	0.00103507	5084	5248	10332	15	99664148	SYNM;SYNM
	cg02970525	-0.829152	4.5505e-09	-0.613806	0.000186792	4804	5524.5	10328.5	1	201915999	LMOD1
	cg13446689	-0.843956	1.29739e-09	-0.56633	0.000727929	4990	5335.5	10325.5	1	172328377	DNM3;DNM3
	cg14118175	-0.825465	6.10617e-09	-0.647718	6.13477e-05	4766	5559	10325	13	94152384	GPC6
	cg11348994	-0.831101	3.88436e-09	-0.600241	0.000281595	4830	5492.5	10322.5	5	95769993	PCSK1
	cg01614716	-0.903418	1.46992e-12	-0.51207	0.00273517	5462	4858	10320	1	43834120	ELOVL1
	cg26345046	-0.862163	2.29265e-10	-0.5392	0.00145051	5168	5151.5	10319.5	13	37004620	CCNA1;CCNA1
	cg03894068	-0.851265	6.6512e-10	-0.552765	0.00103507	5067	5248	10315	20	19955537	RIN2
	cg01182309	-0.851218	6.6804e-10	-0.552765	0.00103507	5065	5248	10313	12	58159692	CYP27B1
	cg05749969	-0.889541	1.00108e-11	-0.518853	0.00234545	5374	4933	10307	1	38412711	INPP5B;INPP5B
	cg09986894	0.90073	2.1783e-12	0.51207	0.00273517	5449	4858	10307	2	25478842	DNMT3A;DNMT3A
	cg24593464	0.831279	3.82804e-09	0.593459	0.000343394	4832	5469	10301	11	120008998	TRIM29
	cg03149970	0.91584	2.02924e-13	0.505288	0.00317979	5516	4784	10300	12	107078552	RFX4;RFX4;RFX4;RFX4
	cg07891473	-0.833744	3.12397e-09	-0.586677	0.000416932	4858	5441.5	10299.5	3	64670640	ADAMTS9
	cg21915270	0.829225	4.52361e-09	0.600241	0.000281595	4807	5492.5	10299.5	11	43471488	TTC17
	cg07628580	0.833697	3.13619e-09	0.586677	0.000416932	4856	5441.5	10297.5	22	38819702
	cg19952829	-0.85292	5.68904e-10	-0.545982	0.00122748	5089	5206	10295	9	93683605
	cg25373807	0.909958	5.37055e-13	0.505288	0.00317979	5497	4784	10281	20	51879499	TSHZ2;TSHZ2
	cg17586094	-0.884629	1.85846e-11	-0.518853	0.00234545	5346	4933	10279	2	235244520
	cg03449448	0.866451	1.47048e-10	0.532418	0.00170817	5200	5078	10278	20	57721575
	cg17478763	-0.822115	7.92961e-09	-0.647718	6.13477e-05	4719	5559	10278	19	13133351	NFIX;NFIX
	cg23314805	-0.884511	1.88548e-11	-0.518853	0.00234545	5344	4933	10277	17	19282105	MAPK7;MAPK7;MAPK7;MAPK7
	cg02430430	-0.839893	1.85393e-09	-0.56633	0.000727929	4938	5335.5	10273.5	15	74532450	CCDC33
	cg08605584	0.945082	4.09749e-16	0.498506	0.00368554	5570	4703	10273	7	158458038	NCAPG2;NCAPG2;NCAPG2;NCAPG2
	cg09646051	0.873068	7.18528e-11	0.525635	0.00200488	5268	5005	10273	11	11694332
	cg20492922	-0.827197	5.32272e-09	-0.600241	0.000281595	4780	5492.5	10272.5	1	39194066
	cg25744613	-0.851222	6.67787e-10	-0.545982	0.00122748	5066	5206	10272	11	113929810	ZBTB16;ZBTB16
	cg24789171	0.855711	4.35267e-10	0.5392	0.00145051	5119	5151.5	10270.5	1	202601546	SYT2;SYT2
	cg12428092	0.894043	5.53168e-12	0.51207	0.00273517	5412	4858	10270	22	44538753	PARVB;PARVB;PARVB;PARVB
	cg17302158	0.850996	6.82113e-10	0.545982	0.00122748	5063	5206	10269	13	79225110	RNF219
	cg19505546	-0.907964	7.35828e-13	-0.505288	0.00317979	5484	4784	10268	5	139017263
	cg24366665	0.839656	1.89234e-09	0.56633	0.000727929	4930	5335.5	10265.5	13	31371618
	cg25043501	0.864386	1.82459e-10	0.532418	0.00170817	5184	5078	10262	5	110558938	CAMK4
	cg11612052	0.892011	7.25339e-12	0.51207	0.00273517	5398	4858	10256	4	142635421	IL15;IL15;IL15
	cg09527438	-0.845242	1.15635e-09	-0.552765	0.00103507	5007	5248	10255	9	130341468	FAM129B
	cg20073732	0.871281	8.75256e-11	0.525635	0.00200488	5250	5005	10255	11	20147571
	cg03399783	-0.870793	9.23188e-11	-0.525635	0.00200488	5242	5005	10247	3	69062163	C3orf64
	cg25025247	-0.822087	7.9468e-09	-0.613806	0.000186792	4718	5524.5	10242.5	1	34632118	C1orf94;CSMD2
	cg26228577	-0.861508	2.45057e-10	-0.532418	0.00170817	5164	5078	10242	2	121624862	GLI2
	cg09642847	0.830765	3.99234e-09	0.579894	0.000504083	4824	5410	10234	22	35848502
	cg12296286	-0.878079	4.06595e-11	-0.518853	0.00234545	5301	4933	10234	12	32268774	BICD1;BICD1
	cg21407445	0.860066	2.83359e-10	0.532418	0.00170817	5154	5078	10232	10	61564830	CCDC6
	cg10251535	-0.868342	1.2031e-10	-0.525635	0.00200488	5224	5005	10229	19	14115818	RFX1
	cg01851201	0.900014	2.41446e-12	0.505288	0.00317979	5443	4784	10227	22	38819760
	cg24507266	-0.858757	3.2287e-10	-0.532418	0.00170817	5146	5078	10224	8	145027948	PLEC1;PLEC1;PLEC1;PLEC1
	cg26694326	-0.913208	3.16348e-13	-0.498506	0.00368554	5509	4703	10212	4	54569312	LOC100506444
	cg24340051	0.831594	3.73071e-09	0.573112	0.000606959	4836	5375.5	10211.5	1	204111253	ETNK2;ETNK2;ETNK2;ETNK2;LOC101929441
	cg23746302	0.856817	3.90825e-10	0.532418	0.00170817	5132	5078	10210	15	68068517	MAP2K5;MAP2K5
	cg14417830	-0.911752	4.01962e-13	-0.498506	0.00368554	5502	4703	10205	9	137977929	OLFM1;OLFM1
	cg08293124	-0.82544	6.11814e-09	-0.586677	0.000416932	4763	5441.5	10204.5	12	56121733	CD63;CD63;CD63;CD63;CD63;CD63;CD63;CD63
	cg05824757	0.856275	4.12065e-10	0.532418	0.00170817	5124	5078	10202	10	72574568	SGPL1
	cg04347852	0.91064	4.81376e-13	0.498506	0.00368554	5498	4703	10201	4	1841266	LETM1
	cg27353619	-0.822636	7.61674e-09	-0.593459	0.000343394	4731	5469	10200	1	61549542	NFIA;NFIA;NFIA;NFIA
	cg11717194	-0.882704	2.35057e-11	-0.51207	0.00273517	5334	4858	10192	1	11990078
	cg15918685	-0.855147	4.59682e-10	-0.532418	0.00170817	5113	5078	10191	5	32193919
	cg04906186	0.815752	1.28382e-08	0.627371	0.000121543	4643	5542.5	10185.5	22	38820189
	cg00523012	-0.813704	1.49335e-08	-0.68163	1.74441e-05	4609	5575.5	10184.5	19	13264324	IER2
	cg05323147	0.819885	9.4083e-09	0.600241	0.000281595	4692	5492.5	10184.5	20	52592404	BCAS1
	cg03943062	0.88184	2.60838e-11	0.51207	0.00273517	5323	4858	10181	20	45909759	ZMYND8;ZMYND8;ZMYND8;ZMYND8;ZMYND8;ZMYND8;ZMYND8;ZMYND8;ZMYND8;ZMYND8;ZMYND8;ZMYND8;ZMYND8;ZMYND8;ZMYND8;ZMYND8;ZMYND8
	cg14891841	0.841725	1.58022e-09	0.545982	0.00122748	4967	5206	10173	21	17127428	USP25;USP25;USP25
	cg13398488	-0.838089	2.16535e-09	-0.552765	0.00103507	4918	5248	10166	14	91165049	TTC7B
	cg26247944	-0.879556	3.42152e-11	-0.51207	0.00273517	5307	4858	10165	12	132853817	LOC100130238;GALNT9
	cg04033022	0.869217	1.09526e-10	0.518853	0.00234545	5231	4933	10164	16	89189383	ACSF3;ACSF3;ACSF3
	cg11409096	-0.93345	6.75989e-15	-0.491723	0.00425918	5554	4610	10164	6	42928337	GNMT
	cg18459475	0.824111	6.79094e-09	0.579894	0.000504083	4749	5410	10159	4	7799191	AFAP1;AFAP1
	cg03588325	-0.821721	8.17431e-09	-0.586677	0.000416932	4715	5441.5	10156.5	6	31648948	LY6G5C
	cg14294910	-0.889409	1.01815e-11	-0.505288	0.00317979	5372	4784	10156	18	77616832
	cg25476208	0.929589	1.53454e-14	0.491723	0.00425918	5545	4610	10155	14	69434991	ACTN1;ACTN1;ACTN1
	cg08173709	0.887156	1.3566e-11	0.505288	0.00317979	5359	4784	10143	3	71103443	FOXP1
	cg14204281	-0.898848	2.85005e-12	-0.498506	0.00368554	5439	4703	10142	9	137217473	RXRA
	cg15848890	0.836311	2.51884e-09	0.552765	0.00103507	4893	5248	10141	4	3651471
	cg19421342	0.922015	6.74864e-14	0.491723	0.00425918	5530	4610	10140	16	15700151	KIAA0430;KIAA0430;KIAA0430
	cg21798832	0.874741	5.9577e-11	0.51207	0.00273517	5280	4858	10138	17	2291793	MNT
	cg22574537	0.898108	3.16323e-12	0.498506	0.00368554	5434	4703	10137	5	141048618	ARAP3
	cg10779909	-0.897967	3.22653e-12	-0.498506	0.00368554	5432	4703	10135	9	706773	KANK1;KANK1;KANK1;KANK1
	cg19961980	0.87426	6.28885e-11	0.51207	0.00273517	5277	4858	10135	7	55063854
	cg05658593	-0.864931	1.72418e-10	-0.518853	0.00234545	5189	4933	10122	3	182971442	MCF2L2;B3GNT5
	cg17619311	-0.883332	2.17812e-11	-0.505288	0.00317979	5337	4784	10121	3	42947565	ZNF662;ZNF662;ZNF662
	cg14449358	0.819086	9.99701e-09	0.586677	0.000416932	4679	5441.5	10120.5	14	23357321
	cg09153897	-0.871914	8.16402e-11	-0.51207	0.00273517	5256	4858	10114	20	865780	ANGPT4
	cg15126957	-0.864176	1.86473e-10	-0.518853	0.00234545	5180	4933	10113	5	179246594	SQSTM1;SQSTM1;SQSTM1
	cg14319451	-0.89371	5.78455e-12	-0.498506	0.00368554	5408	4703	10111	11	63685777	RCOR2
	cg17095958	0.820366	9.06986e-09	0.579894	0.000504083	4701	5410	10111	2	217009673	XRCC5
	cg16214107	0.809116	2.0815e-08	0.640936	7.7473e-05	4554	5554	10108	15	79450327
	cg27447874	-0.909336	5.92939e-13	-0.491723	0.00425918	5491	4610	10101	1	165346015
	cg05677391	0.909186	6.07155e-13	0.491723	0.00425918	5489	4610	10099	6	125291729	RNF217
	cg17848763	-0.860716	2.65443e-10	-0.518853	0.00234545	5162	4933	10095	2	127414381	GYPC;GYPC
	cg02269146	0.840068	1.82597e-09	0.5392	0.00145051	4943	5151.5	10094.5	10	115059386
	cg12418271	0.860469	2.72136e-10	0.518853	0.00234545	5158	4933	10091	8	141540320
	cg01956717	-0.835516	2.69353e-09	-0.545982	0.00122748	4884	5206	10090	19	55866635	FAM71E2;COX6B2
	cg11670749	0.852423	5.96365e-10	0.525635	0.00200488	5085	5005	10090	7	73303364
	cg19300413	-0.860301	2.76775e-10	-0.518853	0.00234545	5155	4933	10088	22	46547681	PPARA;PPARA
	cg10056627	-0.83133	3.81205e-09	-0.552765	0.00103507	4833	5248	10081	6	42928773	GNMT
	cg22537328	0.867919	1.25874e-10	0.51207	0.00273517	5222	4858	10080	1	17330893	ATP13A2;ATP13A2;ATP13A2
	cg27049517	-0.830812	3.97691e-09	-0.552765	0.00103507	4825	5248	10073	19	38924330	RYR1;RYR1
	cg26847571	-0.867136	1.36783e-10	-0.51207	0.00273517	5212	4858	10070	15	99664049	SYNM;SYNM
	cg09993780	-0.932593	8.14173e-15	-0.484941	0.00490799	5551	4517.5	10068.5	6	31648544	LY6G5C
	cg24168924	0.932199	8.86265e-15	0.484941	0.00490799	5550	4517.5	10067.5	14	99664243	BCL11B;BCL11B
	cg11426013	-0.837962	2.18901e-09	-0.5392	0.00145051	4915	5151.5	10066.5	10	88718287	MMRN2;SNCG;SNCG
	cg04985611	-0.819726	9.52321e-09	-0.573112	0.000606959	4688	5375.5	10063.5	19	3606501	TBXA2R;TBXA2R
	cg08344281	0.837663	2.24563e-09	0.5392	0.00145051	4912	5151.5	10063.5	19	6042039	RFX2;RFX2
	cg09798639	0.829775	4.32665e-09	0.552765	0.00103507	4815	5248	10063	8	127380903
	cg14102811	-0.85653	4.01937e-10	-0.518853	0.00234545	5127	4933	10060	6	31649026	LY6G5C
	cg08943940	0.873946	6.51473e-11	0.505288	0.00317979	5275	4784	10059	6	32114325
	cg03200650	0.885914	1.58495e-11	0.498506	0.00368554	5353	4703	10056	5	171702745	UBTD2
	cg18222509	-0.885774	1.61297e-11	-0.498506	0.00368554	5352	4703	10055	8	81599484	ZNF704
	cg13205528	-0.836501	2.47882e-09	-0.5392	0.00145051	4896	5151.5	10047.5	1	2705849
	cg11983323	-0.848981	8.22607e-10	-0.525635	0.00200488	5042	5005	10047	5	178422497	GRM6
	cg08790584	0.855119	4.60906e-10	0.518853	0.00234545	5112	4933	10045	9	111017153
	cg16170731	0.836012	2.58338e-09	0.5392	0.00145051	4890	5151.5	10041.5	11	117347382	DSCAML1
	cg03766946	-0.897882	3.26528e-12	-0.491723	0.00425918	5431	4610	10041	21	47563650	FTCD;FTCD
	cg06433658	-0.918477	1.28167e-13	-0.484941	0.00490799	5522	4517.5	10039.5	1	150979092	FAM63A;FAM63A;FAM63A;FAM63A;FAM63A;FAM63A;FAM63A;FAM63A
	cg21773633	0.835977	2.59102e-09	0.5392	0.00145051	4888	5151.5	10039.5	6	112375324	WISP3;WISP3;WISP3
	cg01263077	-0.814855	1.37203e-08	-0.579894	0.000504083	4629	5410	10039	19	17316300	MYO9B;MYO9B
	cg18990560	0.827451	5.21616e-09	0.552765	0.00103507	4785	5248	10033	7	47622177	TNS3
	cg20483936	-0.915668	2.08979e-13	-0.484941	0.00490799	5515	4517.5	10032.5	8	134310304	NDRG1;NDRG1;NDRG1;NDRG1
	cg21225319	-0.89575	4.38692e-12	-0.491723	0.00425918	5421	4610	10031	9	135645761	C9orf98
	cg13634736	-0.862226	2.27804e-10	-0.51207	0.00273517	5169	4858	10027	11	3181575	OSBPL5;OSBPL5;OSBPL5
	cg26847850	-0.894804	4.99049e-12	-0.491723	0.00425918	5417	4610	10027	2	172380409	CYBRD1;CYBRD1
	cg17621960	0.881607	2.68226e-11	0.498506	0.00368554	5321	4703	10024	16	81681224	CMIP;CMIP
	cg06658625	0.869983	1.00818e-10	0.505288	0.00317979	5237	4784	10021	22	21133553	SERPIND1;PI4KA
	cg00145954	0.860625	2.67894e-10	0.51207	0.00273517	5161	4858	10019	1	2076496	PRKCZ;PRKCZ;PRKCZ;PRKCZ
	cg03460527	-0.819239	9.88191e-09	-0.56633	0.000727929	4683	5335.5	10018.5	1	95008117	F3
	cg13056951	0.819032	1.00384e-08	0.56633	0.000727929	4678	5335.5	10013.5	14	105929586	MTA1;MTA1;MTA1;MTA1
	cg01773202	-0.868567	1.17445e-10	-0.505288	0.00317979	5225	4784	10009	3	64674306	ADAMTS9;ADAMTS9-AS2
	cg25054291	0.838647	2.0643e-09	0.532418	0.00170817	4925	5078	10003	5	134209038	TXNDC15
	cg09950309	-0.838485	2.09308e-09	-0.532418	0.00170817	4923	5078	10001	14	79744991	NRXN3;NRXN3;NRXN3
	cg05730916	-0.867375	1.33372e-10	-0.505288	0.00317979	5215	4784	9999	20	48789074	LINC01273
	cg26040961	-0.844124	1.27809e-09	-0.525635	0.00200488	4994	5005	9999	1	6221620	CHD5
	cg17453616	0.906307	9.5073e-13	0.484941	0.00490799	5480	4517.5	9997.5	7	4935553	MMD2
	cg23038392	-0.876836	4.69367e-11	-0.498506	0.00368554	5293	4703	9996	2	43454950	ZFP36L2;LOC100129726
	cg03776853	-0.801059	3.65251e-08	-0.654501	4.83007e-05	4430	5565.5	9995.5	22	36461577
	cg06387392	0.827515	5.1896e-09	0.545982	0.00122748	4789	5206	9995	5	149151131	PPARGC1B;PPARGC1B;PPARGC1B
	cg22114053	-0.90611	9.7983e-13	-0.484941	0.00490799	5477	4517.5	9994.5	14	61191037	SIX4
	cg08763705	-0.837517	2.27379e-09	-0.532418	0.00170817	4909	5078	9987	5	139525657
	cg06963223	0.856326	4.10023e-10	0.51207	0.00273517	5125	4858	9983	22	24828010	ADORA2A;ADORA2A;ADORA2A;ADORA2A;ADORA2A;ADORA2A;ADORA2A;ADORA2A-AS1;SPECC1L-ADORA2A
	cg01071770	-0.813377	1.52956e-08	-0.573112	0.000606959	4605	5375.5	9980.5	4	141264538	SCOC;SCOC;SCOC;SCOC;SCOC;SCOC-AS1
	cg21931972	0.804218	2.93888e-08	0.607024	0.000229881	4470	5510.5	9980.5	14	104000955	TRMT61A
	cg19704853	-0.855914	4.26767e-10	-0.51207	0.00273517	5122	4858	9980	11	125133609	PKNOX2
	cg14182621	-0.810622	1.86844e-08	-0.579894	0.000504083	4567	5410	9977	19	38924116	RYR1;RYR1
	cg10784030	-0.873666	6.72177e-11	-0.498506	0.00368554	5273	4703	9976	1	38412688	INPP5B;INPP5B
	cg23862562	-0.815491	1.30897e-08	-0.56633	0.000727929	4638	5335.5	9973.5	19	13133343	NFIX;NFIX
	cg17740959	-0.854333	4.97128e-10	-0.51207	0.00273517	5102	4858	9960	17	46101256
	cg03400553	0.863249	2.05165e-10	0.505288	0.00317979	5174	4784	9958	7	43277735	HECW1;HECW1
	cg14613331	0.824123	6.78465e-09	0.545982	0.00122748	4750	5206	9956	20	56677843
	cg05092932	-0.883697	2.08335e-11	-0.491723	0.00425918	5338	4610	9948	10	73137351
	cg23682322	0.810648	1.8649e-08	0.573112	0.000606959	4568	5375.5	9943.5	12	54963149	PDE1B;PDE1B
	cg25893275	-0.822674	7.59402e-09	-0.545982	0.00122748	4733	5206	9939	1	95008050	F3
	cg19245381	-0.804164	2.94986e-08	-0.593459	0.000343394	4467	5469	9936	17	15847977	ADORA2B
	cg13018793	-0.895056	4.82295e-12	-0.484941	0.00490799	5418	4517.5	9935.5	6	170232062
	cg08509172	-0.815853	1.27423e-08	-0.559547	0.000869648	4644	5291	9935	19	19383838	TM6SF2
	cg15750131	-0.851796	6.32738e-10	-0.51207	0.00273517	5074	4858	9932	15	31556376
	cg27576584	0.868703	1.15743e-10	0.498506	0.00368554	5227	4703	9930	6	24365046	DCDC2
	cg19503589	-0.815386	1.3192e-08	-0.559547	0.000869648	4635	5291	9926	11	1781710	CTSD
	cg11202345	-0.838128	2.15814e-09	-0.525635	0.00200488	4920	5005	9925	17	76976057	LGALS3BP;LGALS3BP
	cg04822822	-0.832411	3.4884e-09	-0.532418	0.00170817	4843	5078	9921	9	116356457	RGS3;RGS3;RGS3;RGS3;RGS3;RGS3;RGS3;RGS3;RGS3;RGS3
	cg15563591	0.814873	1.37015e-08	0.559547	0.000869648	4630	5291	9921	14	50426938
	cg12516495	0.843091	1.401e-09	0.518853	0.00234545	4984	4933	9917	19	45641803	PPP1R37
	cg05521059	0.795113	5.4431e-08	0.654501	4.83007e-05	4350	5565.5	9915.5	16	89005303	LOC100129697;CBFA2T3;CBFA2T3
	cg04671367	-0.908924	6.3288e-13	-0.478158	0.0056398	5486	4429	9915	2	220159849	PTPRN;MIR153-1
	cg18687845	0.842977	1.41524e-09	0.518853	0.00234545	4982	4933	9915	10	70089983	PBLD;PBLD
	cg02136424	-0.850361	7.2382e-10	-0.51207	0.00273517	5055	4858	9913	10	102638078
	cg17066620	-0.856584	3.99817e-10	-0.505288	0.00317979	5128	4784	9912	22	37882518	MFNG;MFNG;MFNG
	cg16010596	-0.866899	1.40263e-10	-0.498506	0.00368554	5207	4703	9910	6	33739607	LEMD2;LEMD2
	cg14117392	-0.877805	4.19729e-11	-0.491723	0.00425918	5298	4610	9908	5	139017942
	cg00850073	-0.891222	8.04584e-12	-0.484941	0.00490799	5384	4517.5	9901.5	5	139016870
	cg23823076	0.83055	4.06277e-09	0.532418	0.00170817	4820	5078	9898	15	91432732	FES;FES;FES;FES;FES;FES;FES;FES
	cg26475899	0.848764	8.393e-10	0.51207	0.00273517	5039	4858	9897	19	41214965	ADCK4;ADCK4
	cg18446809	0.807116	2.39909e-08	0.573112	0.000606959	4520	5375.5	9895.5	2	148472435
	cg15433297	-0.836001	2.58586e-09	-0.525635	0.00200488	4889	5005	9894	8	110374792	PKHD1L1;PKHD1L1
	cg21935521	0.813083	1.5628e-08	0.559547	0.000869648	4599	5291	9890	22	20869479	MED15;MED15;MED15;MED15;MED15;MED15
	cg23528142	0.829497	4.42517e-09	0.532418	0.00170817	4811	5078	9889	14	101123536	C14orf70
	cg00885397	0.822791	7.52559e-09	0.5392	0.00145051	4736	5151.5	9887.5	7	4669634
	cg17746515	0.835078	2.7946e-09	0.525635	0.00200488	4882	5005	9887	5	78439992
	cg06422525	0.804473	2.8872e-08	0.579894	0.000504083	4474	5410	9884	1	91392504	ZNF644;ZNF644;ZNF644
	cg12572274	-0.84704	9.82852e-10	-0.51207	0.00273517	5025	4858	9883	19	19472146
	cg16590910	-0.927179	2.50091e-14	-0.471376	0.00646302	5541	4340	9881	6	42928470	GNMT
	cg09339017	0.886632	1.44904e-11	0.484941	0.00490799	5357	4517.5	9874.5	7	129078593	FAM40B;FAM40B
	cg25665594	0.84649	1.03315e-09	0.51207	0.00273517	5016	4858	9874	4	7291542	SORCS2
	cg11335188	-0.817067	1.16393e-08	-0.545982	0.00122748	4661	5206	9867	17	79490888
	cg09200921	-0.813917	1.47015e-08	-0.552765	0.00103507	4612	5248	9860	13	49867061	CDADC1
	cg15301267	0.838901	2.01959e-09	0.518853	0.00234545	4926	4933	9859	20	61524197	DIDO1;DIDO1;DIDO1;DIDO1
	cg02565308	-0.895931	4.27903e-12	-0.478158	0.0056398	5422	4429	9851	9	135645631	C9orf98
	cg09295695	-0.825867	5.91522e-09	-0.532418	0.00170817	4770	5078	9848	6	31649093	LY6G5C
	cg20303026	0.895104	4.79146e-12	0.478158	0.0056398	5419	4429	9848	20	36070497
	cg02597092	0.825655	6.01503e-09	0.532418	0.00170817	4767	5078	9845	15	31523177	LOC283710
	cg15386350	0.85809	3.4489e-10	0.498506	0.00368554	5142	4703	9845	1	11591766	PTCHD2
	cg17536532	-0.869279	1.08794e-10	-0.491723	0.00425918	5233	4610	9843	9	138370739	KIAA0649
	cg03945656	0.894366	5.2957e-12	0.478158	0.0056398	5413	4429	9842	16	4144746	ADCY9
	cg12879160	0.881624	2.67666e-11	0.484941	0.00490799	5322	4517.5	9839.5	7	112089544	IFRD1;IFRD1;IFRD1;IFRD1
	cg16433477	0.812663	1.61145e-08	0.552765	0.00103507	4590	5248	9838	19	14080126	RFX1
	cg25546588	-0.849621	7.75356e-10	-0.505288	0.00317979	5050	4784	9834	4	142557391	IL15;IL15
	cg08437936	0.842507	1.47522e-09	0.51207	0.00273517	4975	4858	9833	7	2762974
	cg18589742	-0.794333	5.72996e-08	-0.600241	0.000281595	4340	5492.5	9832.5	19	13133825	NFIX;NFIX
	cg03422237	0.892508	6.79107e-12	0.478158	0.0056398	5402	4429	9831	17	17083962	MPRIP;MPRIP
	cg09869665	0.836599	2.45837e-09	0.518853	0.00234545	4897	4933	9830	6	73854168	KCNQ5-AS1;KCNQ5;KCNQ5;KCNQ5;KCNQ5;KCNQ5
	cg15254057	0.807931	2.26479e-08	0.559547	0.000869648	4537	5291	9828	16	56373059	GNAO1;GNAO1
	cg04868490	0.824043	6.8271e-09	0.532418	0.00170817	4746	5078	9824	8	102179532
	cg27494390	0.841614	1.59563e-09	0.51207	0.00273517	4965	4858	9823	16	783086	NARFL;NARFL
	cg07463820	0.811301	1.77902e-08	0.552765	0.00103507	4574	5248	9822	20	36290748
	cg15734010	-0.847889	9.09507e-10	-0.505288	0.00317979	5034	4784	9818	16	8544042
	cg02768499	0.797034	4.79172e-08	0.586677	0.000416932	4376	5441.5	9817.5	17	43513686	PLEKHM1;PLEKHM1;PLEKHM1
	cg07665510	-0.796988	4.80634e-08	-0.586677	0.000416932	4374	5441.5	9815.5	17	55952063	CUEDC1
	cg07144296	-0.834898	2.83699e-09	-0.518853	0.00234545	4881	4933	9814	1	182584520
	cg13063811	0.943554	6.12091e-16	0.464594	0.00738664	5568	4246	9814	3	171542741
	cg26874999	0.788027	8.61163e-08	0.688413	1.3298e-05	4237	5577	9814	16	69107290	TMCO7
	cg03354230	0.890675	8.64244e-12	0.478158	0.0056398	5381	4429	9810	8	143026659
	cg15382025	0.822408	7.75196e-09	0.532418	0.00170817	4727	5078	9805	17	55957555	CUEDC1;CUEDC1
	cg11737676	-0.846616	1.02144e-09	-0.505288	0.00317979	5018	4784	9802	1	86042230	DDAH1
	cg14912355	0.875949	5.19465e-11	0.484941	0.00490799	5284	4517.5	9801.5	11	86454834
	cg14618996	-0.834098	3.03317e-09	-0.518853	0.00234545	4867	4933	9800	8	38964944	ADAM32
	cg14850728	0.827931	5.01951e-09	0.525635	0.00200488	4795	5005	9800	11	119294941	THY1;USP2-AS1
	cg03984919	0.875462	5.4906e-11	0.484941	0.00490799	5282	4517.5	9799.5	2	24806768	NCOA1;NCOA1;NCOA1
	cg07371122	-0.839897	1.85321e-09	-0.51207	0.00273517	4939	4858	9797	19	40927367
	cg27006764	-0.846312	1.04996e-09	-0.505288	0.00317979	5013	4784	9797	7	50861472	GRB10
	cg22039482	-0.791594	6.85064e-08	-0.600241	0.000281595	4299	5492.5	9791.5	5	139063375
	cg07488997	-0.789543	7.81793e-08	-0.613806	0.000186792	4264	5524.5	9788.5	17	76384259	PGS1;PGS1;PGS1;PGS1
	cg16919074	-0.83359	3.16422e-09	-0.518853	0.00234545	4855	4933	9788	4	38869121	FAM114A1;MIR574
	cg27516795	0.926958	2.61326e-14	0.464594	0.00738664	5540	4246	9786	3	36901258	TRANK1
	cg11898209	-0.794481	5.6745e-08	-0.586677	0.000416932	4344	5441.5	9785.5	20	34188726	FER1L4
	cg01337339	-0.820578	8.92401e-09	-0.532418	0.00170817	4704	5078	9782	4	147162763
	cg16017800	0.805626	2.66403e-08	0.559547	0.000869648	4491	5291	9782	6	157184114	ARID1B;ARID1B;ARID1B
	cg21550172	-0.789248	7.96731e-08	-0.613806	0.000186792	4256	5524.5	9780.5	8	145018075	PLEC1;PLEC1;PLEC1;PLEC1;PLEC1;PLEC1;PLEC1;PLEC1
	cg00534468	0.792313	6.53861e-08	0.593459	0.000343394	4307	5469	9776	16	81579629	CMIP;CMIP
	cg01809695	0.838018	2.17864e-09	0.51207	0.00273517	4916	4858	9774	20	12964864
	cg20232102	-0.8514	6.56759e-10	-0.498506	0.00368554	5071	4703	9774	19	38747174	PPP1R14A
	cg00576774	-0.820013	9.31689e-09	-0.532418	0.00170817	4695	5078	9773	7	28725676	CREB5;CREB5;CREB5;CREB5
	cg08281084	0.920297	9.24854e-14	0.464594	0.00738664	5527	4246	9773	15	28459700	HERC2
	cg19181016	0.871415	8.62409e-11	0.484941	0.00490799	5251	4517.5	9768.5	11	18765856	PTPN5;PTPN5;PTPN5;PTPN5;PTPN5;PTPN5
	cg18588247	0.837452	2.28643e-09	0.51207	0.00273517	4908	4858	9766	4	42644829	ATP8A1;ATP8A1
	cg04933550	0.813431	1.52352e-08	0.5392	0.00145051	4607	5151.5	9758.5	10	51060142	PARG;PARG;PARG;PARG;PARG;PARG
	cg16802508	-0.912863	3.34968e-13	-0.464594	0.00738664	5508	4246	9754	11	67070738	SSH3
	cg15626565	-0.849617	7.75601e-10	-0.498506	0.00368554	5049	4703	9752	2	236079710
	cg11382069	-0.849457	7.87196e-10	-0.498506	0.00368554	5047	4703	9750	2	47261254	TTC7A;TTC7A;TTC7A;TTC7A
	cg09712135	-0.81308	1.56315e-08	-0.5392	0.00145051	4598	5151.5	9749.5	6	40995388	UNC5CL
	cg17490168	-0.911136	4.44331e-13	-0.464594	0.00738664	5500	4246	9746	18	77616798
	cg07545740	0.892066	7.20005e-12	0.471376	0.00646302	5400	4340	9740	15	34309390	AVEN;CHRM5
	cg21027908	0.848569	8.54495e-10	0.498506	0.00368554	5037	4703	9740	1	35909835	KIAA0319L
	cg23696834	-0.908946	6.30697e-13	-0.464594	0.00738664	5487	4246	9733	6	42928345	GNMT
	cg25495685	-0.891698	7.55819e-12	-0.471376	0.00646302	5392	4340	9732	7	150946199	SMARCD3;SMARCD3;SMARCD3
	cg15565925	-0.816199	1.24184e-08	-0.532418	0.00170817	4651	5078	9729	17	6569568
	cg05087982	0.855666	4.37183e-10	0.491723	0.00425918	5118	4610	9728	1	21983721	RAP1GAP;RAP1GAP
	cg17980507	0.907028	8.50956e-13	0.464594	0.00738664	5482	4246	9728	11	73104608	RELT;RELT
	cg02216380	-0.846915	9.94019e-10	-0.498506	0.00368554	5023	4703	9726	3	137833675	DZIP1L;DZIP1L
	cg23599644	0.82218	7.88982e-09	0.525635	0.00200488	4721	5005	9726	13	106780510
	cg25821991	-0.866256	1.50097e-10	-0.484941	0.00490799	5197	4517.5	9714.5	13	105636842
	cg08633085	-0.827303	5.27797e-09	-0.518853	0.00234545	4781	4933	9714	6	130031345	ARHGAP18;ARHGAP18
	cg20200454	0.889524	1.00316e-11	0.471376	0.00646302	5373	4340	9713	5	176875403	PRR7-AS1;PRR7-AS1;PRR7;PRR7;PRR7;PRR7
	cg25333900	0.800437	3.81038e-08	0.559547	0.000869648	4422	5291	9713	2	25044658	CENPO;CENPO;ADCY3
	cg02750743	0.826359	5.68929e-09	0.518853	0.00234545	4774	4933	9707	12	117477837	TESC;TESC;TESC
	cg15658392	0.826167	5.77666e-09	0.518853	0.00234545	4773	4933	9706	11	66654167	PC;PC;PC
	cg16172923	0.853838	5.21272e-10	0.491723	0.00425918	5096	4610	9706	7	1883390	MAD1L1;MAD1L1;MAD1L1
	cg06897797	-0.82599	5.8579e-09	-0.518853	0.00234545	4772	4933	9705	9	21070497
	cg26461944	-0.853522	5.37259e-10	-0.491723	0.00425918	5091	4610	9701	11	368638	B4GALNT4
	cg09407142	0.864192	1.86169e-10	0.484941	0.00490799	5181	4517.5	9698.5	9	15228544	TTC39B;TTC39B;TTC39B;TTC39B;TTC39B
	cg12234107	0.844042	1.28752e-09	0.498506	0.00368554	4993	4703	9696	13	113354543	ATP11A;ATP11A
	cg15580684	0.932594	8.14092e-15	0.457811	0.00842023	5552	4143.5	9695.5	1	4770711	AJAP1;AJAP1
	cg19306380	-0.805518	2.68427e-08	-0.545982	0.00122748	4489	5206	9695	1	228463260	OBSCN;OBSCN
	cg26990414	0.831712	3.69458e-09	0.51207	0.00273517	4837	4858	9695	14	23607551	SLC7A8;SLC7A8;SLC7A8;SLC7A8;SLC7A8
	cg17101285	-0.790916	7.1576e-08	-0.579894	0.000504083	4284	5410	9694	12	49725480	TROAP
	cg00326259	-0.784497	1.07544e-07	-0.613806	0.000186792	4168	5524.5	9692.5	5	31855477	PDZD2
	cg06564132	0.852339	6.01105e-10	0.491723	0.00425918	5082	4610	9692	19	14552177	PKN1;PKN1
	cg09666419	-0.790801	7.21113e-08	-0.579894	0.000504083	4282	5410	9692	22	26966436	TPST2
	cg10969521	0.852313	6.02608e-10	0.491723	0.00425918	5080	4610	9690	21	36355537	RUNX1
	cg00725356	-0.852068	6.16729e-10	-0.491723	0.00425918	5077	4610	9687	3	126074784	KLF15
	cg17550566	-0.782424	1.22296e-07	-0.640936	7.7473e-05	4133	5554	9687	7	2681436	TTYH3
	cg17838496	0.807822	2.28233e-08	0.5392	0.00145051	4535	5151.5	9686.5	17	9114913	NTN1
	cg16330893	-0.807784	2.28836e-08	-0.5392	0.00145051	4533	5151.5	9684.5	8	118662804
	cg21428379	-0.862017	2.32694e-10	-0.484941	0.00490799	5167	4517.5	9684.5	17	32581975	CCL2
	cg07495664	-0.898824	2.85968e-12	-0.464594	0.00738664	5438	4246	9684	1	150978905	FAM63A;FAM63A;FAM63A;FAM63A;FAM63A;FAM63A;FAM63A;FAM63A
	cg13065504	0.861694	2.40455e-10	0.484941	0.00490799	5166	4517.5	9683.5	15	42448234	PLA2G4F;PLA2G4F
	cg05931542	0.83663	2.45185e-09	0.505288	0.00317979	4898	4784	9682	12	125103206
	cg20137410	0.860592	2.68799e-10	0.484941	0.00490799	5160	4517.5	9677.5	22	29292645	ZNRF3
	cg04915079	-0.823988	6.85662e-09	-0.518853	0.00234545	4743	4933	9676	19	18385851	KIAA1683;KIAA1683;KIAA1683
	cg03246461	-0.871121	8.90695e-11	-0.478158	0.0056398	5246	4429	9675	19	2156279
	cg19619518	-0.807193	2.38612e-08	-0.5392	0.00145051	4522	5151.5	9673.5	8	49469113	LOC101929268
	cg21340621	-0.882534	2.39929e-11	-0.471376	0.00646302	5332	4340	9672	12	122020166	KDM2B
	cg27437222	-0.823289	7.24033e-09	-0.518853	0.00234545	4739	4933	9672	6	130031357	ARHGAP18;ARHGAP18
	cg18998253	0.859403	3.02785e-10	0.484941	0.00490799	5150	4517.5	9667.5	1	99763500	LPPR4;LPPR4
	cg13447635	0.812624	1.61611e-08	0.532418	0.00170817	4588	5078	9666	5	175469251
	cg17818220	-0.780562	1.37108e-07	-0.654501	4.83007e-05	4100	5565.5	9665.5	7	28725466	CREB5;CREB5;CREB5;CREB5
	cg04019016	-0.812573	1.62207e-08	-0.532418	0.00170817	4587	5078	9665	2	121101047
	cg03899687	0.834794	2.86196e-09	0.505288	0.00317979	4880	4784	9664	11	119558768	PVRL1;PVRL1;PVRL1
	cg07015393	-0.916741	1.73737e-13	-0.457811	0.00842023	5517	4143.5	9660.5	7	150946356	SMARCD3;SMARCD3;SMARCD3
	cg09887867	-0.893935	5.61234e-12	-0.464594	0.00738664	5410	4246	9656	13	31020046
	cg26906639	0.913671	2.92862e-13	0.457811	0.00842023	5512	4143.5	9655.5	16	2963569	FLYWCH1;FLYWCH1
	cg01604480	-0.893486	5.96163e-12	-0.464594	0.00738664	5406	4246	9652	17	75877899	FLJ45079
	cg07419489	0.779489	1.46373e-07	0.654501	4.83007e-05	4084	5565.5	9649.5	20	36067343
	cg05241698	0.8059	2.61345e-08	0.5392	0.00145051	4497	5151.5	9648.5	4	7164742
	cg00418037	0.856608	3.98902e-10	0.484941	0.00490799	5130	4517.5	9647.5	4	3512427	LRPAP1;LRPAP1
	cg00568949	0.785778	9.92617e-08	0.586677	0.000416932	4204	5441.5	9645.5	10	34985257	PARD3;PARD3;PARD3;PARD3;PARD3;PARD3;PARD3;PARD3;PARD3;PARD3;PARD3;PARD3;PARD3;PARD3;PARD3;PARD3;PARD3;PARD3;PARD3;PARD3;PARD3;PARD3
	cg19056160	-0.789783	7.69899e-08	-0.573112	0.000606959	4269	5375.5	9644.5	11	30935960	DCDC5
	cg07977990	0.839996	1.83735e-09	0.498506	0.00368554	4940	4703	9643	7	132799260
	cg13254744	-0.809541	2.01924e-08	-0.532418	0.00170817	4560	5078	9638	8	38571971
	cg20253856	-0.827076	5.37436e-09	-0.51207	0.00273517	4779	4858	9637	15	99394591	IGF1R
	cg20976671	0.847136	9.74295e-10	0.491723	0.00425918	5026	4610	9636	1	6093113	KCNAB2;KCNAB2;KCNAB2;KCNAB2
	cg05277054	-0.785202	1.02911e-07	-0.586677	0.000416932	4191	5441.5	9632.5	7	28725646	CREB5;CREB5;CREB5;CREB5
	cg16399624	0.797554	4.62819e-08	0.552765	0.00103507	4382	5248	9630	10	134553188	INPP5A
	cg21132839	-0.820206	9.1807e-09	-0.518853	0.00234545	4697	4933	9630	11	123059459	CLMP
	cg06865451	0.814673	1.39059e-08	0.525635	0.00200488	4624	5005	9629	1	39035934
	cg08398200	-0.8465	1.03222e-09	-0.491723	0.00425918	5017	4610	9627	9	124113853	STOM;STOM;STOM;STOM;STOM
	cg11967592	-0.825837	5.9294e-09	-0.51207	0.00273517	4769	4858	9627	7	28725406	CREB5;CREB5;CREB5;CREB5
	cg04001842	-0.814334	1.42571e-08	-0.525635	0.00200488	4618	5005	9623	15	45406939	DUOXA2;DUOX2
	cg00518702	-0.780506	1.37574e-07	-0.613806	0.000186792	4098	5524.5	9622.5	6	113886046
	cg26578910	0.874971	5.80457e-11	0.471376	0.00646302	5281	4340	9621	19	47204096	PRKD2;PRKD2;PRKD2;PRKD2
	cg06860267	0.888555	1.13604e-11	0.464594	0.00738664	5368	4246	9614	2	157313374	GPD2;GPD2
	cg24487372	-0.803641	3.05882e-08	-0.5392	0.00145051	4460	5151.5	9611.5	10	73137135
	cg00849535	0.837333	2.30968e-09	0.498506	0.00368554	4905	4703	9608	3	123033413	ADCY5;ADCY5
	cg03121287	-0.785582	1.00487e-07	-0.579894	0.000504083	4197	5410	9607	5	149535387	PDGFRB;PDGFRB
	cg13053914	0.830271	4.15603e-09	0.505288	0.00317979	4818	4784	9602	7	75511260	RHBDD2;RHBDD2
	cg02866704	0.871703	8.35587e-11	0.471376	0.00646302	5254	4340	9594	2	20762781
	cg04265329	0.801586	3.52344e-08	0.5392	0.00145051	4441	5151.5	9592.5	6	34013200	GRM4;GRM4;GRM4;GRM4;GRM4;GRM4
	cg13774505	0.794426	5.69509e-08	0.552765	0.00103507	4343	5248	9591	9	132944035	FREQ
	cg13901526	-0.84279	1.43875e-09	-0.491723	0.00425918	4979	4610	9589	2	127414455	GYPC;GYPC
	cg08078742	-0.801436	3.55965e-08	-0.5392	0.00145051	4436	5151.5	9587.5	12	128410698	LINC00507;LINC00508
	cg24023498	-0.816441	1.21962e-08	-0.518853	0.00234545	4654	4933	9587	2	157199345
	cg02067983	-0.80622	2.55535e-08	-0.532418	0.00170817	4505	5078	9583	12	49372131	WNT1
	cg22367549	-0.851169	6.71167e-10	-0.484941	0.00490799	5064	4517.5	9581.5	1	203643084	ATP2B4;ATP2B4
	cg15503018	0.850803	6.94551e-10	0.484941	0.00490799	5060	4517.5	9577.5	11	44488492
	cg19058262	0.858911	3.17978e-10	0.478158	0.0056398	5147	4429	9576	19	1231292	C19orf26
	cg24987119	-0.882438	2.42712e-11	-0.464594	0.00738664	5330	4246	9576	21	38580614	DSCR9
	cg01476367	0.820942	8.67822e-09	0.51207	0.00273517	4709	4858	9567	8	10824556	XKR6
	cg20185005	-0.840907	1.69747e-09	-0.491723	0.00425918	4956	4610	9566	22	44722010
	cg01951698	-0.923445	5.1622e-14	-0.451029	0.00957397	5535	4029	9564	16	87622589
	cg11955974	0.849392	7.91945e-10	0.484941	0.00490799	5046	4517.5	9563.5	5	71363693
	cg03085262	0.809226	2.06532e-08	0.525635	0.00200488	4556	5005	9561	11	2974090	NAP1L4
	cg20934445	0.814674	1.39049e-08	0.518853	0.00234545	4625	4933	9558	7	157636784	PTPRN2;PTPRN2;PTPRN2
	cg13418007	0.833076	3.30196e-09	0.498506	0.00368554	4849	4703	9552	17	42476521	GPATCH8
	cg13036577	0.798801	4.25665e-08	0.5392	0.00145051	4398	5151.5	9549.5	10	127397566	LOC283038;FLJ37035
	cg06392241	-0.855742	4.33938e-10	-0.478158	0.0056398	5120	4429	9549	12	93771346	NUDT4;NUDT4P1;NUDT4
	cg12264360	0.878083	4.06428e-11	0.464594	0.00738664	5302	4246	9548	11	647713	DEAF1;DEAF1
	cg08554936	-0.893039	6.3283e-12	-0.457811	0.00842023	5404	4143.5	9547.5	19	46519866	CCDC61
	cg24070814	0.832511	3.45963e-09	0.498506	0.00368554	4844	4703	9547	3	194707401
	cg14770880	0.798513	4.33991e-08	0.5392	0.00145051	4394	5151.5	9545.5	5	179033495	RUFY1;RUFY1;RUFY1
	cg13829519	0.866691	1.43373e-10	0.471376	0.00646302	5205	4340	9545	6	86128017
	cg19007269	-0.80398	2.98787e-08	-0.532418	0.00170817	4462	5078	9540	10	105420501	SH3PXD2A
	cg16195615	0.854882	4.71591e-10	0.478158	0.0056398	5109	4429	9538	18	13364998	LDLRAD4;LDLRAD4
	cg15390444	-0.773647	2.0765e-07	-0.627371	0.000121543	3993	5542.5	9535.5	10	133793442	BNIP3
	cg26703752	0.80318	3.15772e-08	0.532418	0.00170817	4456	5078	9534	7	129526466	UBE2H;UBE2H;UBE2H
	cg25225073	-0.797229	4.72958e-08	-0.5392	0.00145051	4380	5151.5	9531.5	14	90528983	KCNK13
	cg16139572	-0.779437	1.46832e-07	-0.586677	0.000416932	4083	5441.5	9524.5	19	52302921	FPR3
	cg02094337	0.890421	8.93223e-12	0.457811	0.00842023	5380	4143.5	9523.5	17	80542118	FOXK2
	cg03413337	0.909498	5.77865e-13	0.451029	0.00957397	5492	4029	9521	4	3825614
	cg16103154	0.909221	6.03834e-13	0.451029	0.00957397	5490	4029	9519	16	14592319	PARN;PARN;PARN
	cg01084635	0.784968	1.0443e-07	0.56633	0.000727929	4183	5335.5	9518.5	7	1975411	MAD1L1;MAD1L1;MAD1L1
	cg17782903	0.784958	1.04492e-07	0.56633	0.000727929	4182	5335.5	9517.5	10	103861971
	cg08070511	0.812361	1.64728e-08	0.518853	0.00234545	4583	4933	9516	12	122764545	CLIP1;CLIP1;CLIP1
	cg14468676	0.889093	1.06037e-11	0.457811	0.00842023	5370	4143.5	9513.5	16	58447592
	cg13212803	-0.81645	1.21879e-08	-0.51207	0.00273517	4655	4858	9513	12	49364151	WNT10B
	cg00986987	0.888114	1.20171e-11	0.457811	0.00842023	5365	4143.5	9508.5	8	28606207	EXTL3;EXTL3;EXTL3
	cg10042437	-0.829164	4.54597e-09	-0.498506	0.00368554	4805	4703	9508	15	45406931	DUOXA2;DUOX2
	cg06756473	0.852236	6.07007e-10	0.478158	0.0056398	5078	4429	9507	16	69386847	TMED6
	cg02943604	-0.776484	1.75442e-07	-0.593459	0.000343394	4037	5469	9506	10	122217348	PPAPDC1A
	cg13958583	0.843396	1.36358e-09	0.484941	0.00490799	4988	4517.5	9505.5	8	101774065
	cg26965676	0.851998	6.20781e-10	0.478158	0.0056398	5076	4429	9505	12	50298376	FAIM2
	cg03961588	-0.778115	1.59061e-07	-0.586677	0.000416932	4059	5441.5	9500.5	4	86749025	ARHGAP24;ARHGAP24;ARHGAP24
	cg18553232	0.8157	1.28881e-08	0.51207	0.00273517	4642	4858	9500	22	48846527
	cg09211763	-0.77016	2.54602e-07	-0.661283	3.78025e-05	3928	5571	9499	2	190044504	COL5A2;COL5A2
	cg11626496	-0.851339	6.60516e-10	-0.478158	0.0056398	5068	4429	9497	13	25320388
	cg00749123	0.871201	8.82932e-11	0.464594	0.00738664	5248	4246	9494	15	41791209	ITPKA
	cg05210612	0.775739	1.83422e-07	0.593459	0.000343394	4025	5469	9494	2	42081656
	cg11659214	0.859961	2.86359e-10	0.471376	0.00646302	5153	4340	9493	16	71642351
	cg25895878	0.842383	1.49147e-09	0.484941	0.00490799	4974	4517.5	9491.5	21	46377070	FAM207A
	cg25277946	0.850813	6.93893e-10	0.478158	0.0056398	5062	4429	9491	20	36115006
	cg25082793	0.902282	1.73819e-12	0.451029	0.00957397	5459	4029	9488	6	36777914	CPNE5
	cg21948783	-0.850598	7.07974e-10	-0.478158	0.0056398	5057	4429	9486	12	49372474	WNT1
	cg00344577	-0.884119	1.97854e-11	-0.457811	0.00842023	5341	4143.5	9484.5	17	79504745
	cg17996835	0.849946	7.52277e-10	0.478158	0.0056398	5053	4429	9482	13	111145409	COL4A2
	cg17636135	0.826929	5.4377e-09	0.498506	0.00368554	4778	4703	9481	8	26049117
	cg09549505	0.857636	3.60674e-10	0.471376	0.00646302	5139	4340	9479	9	116762414	ZNF618
	cg16682276	-0.814184	1.44161e-08	-0.51207	0.00273517	4616	4858	9474	6	42928056	GNMT
	cg14733522	0.899505	2.59643e-12	0.451029	0.00957397	5442	4029	9471	14	104486816	TDRD9
	cg00228738	0.88195	2.57412e-11	0.457811	0.00842023	5325	4143.5	9468.5	9	95944545
	cg14963553	-0.769866	2.58979e-07	-0.627371	0.000121543	3925	5542.5	9467.5	2	159610372
	cg24369728	0.825321	6.17556e-09	0.498506	0.00368554	4761	4703	9464	10	77472158
	cg06902368	0.825138	6.26531e-09	0.498506	0.00368554	4759	4703	9462	1	36989731
	cg04537350	0.792465	6.47413e-08	0.5392	0.00145051	4310	5151.5	9461.5	12	117474003
	cg00549909	0.931557	1.01641e-14	0.444247	0.0108587	5549	3911.5	9460.5	1	18691117	IGSF21
	cg26518497	-0.833162	3.27844e-09	-0.491723	0.00425918	4850	4610	9460	22	38071174	LGALS1
	cg09721700	-0.813188	1.55084e-08	-0.51207	0.00273517	4601	4858	9459	9	130341313	FAM129B
	cg24346172	-0.771452	2.36177e-07	-0.607024	0.000229881	3948	5510.5	9458.5	11	113185508	TTC12
	cg25964609	0.771385	2.371e-07	0.607024	0.000229881	3947	5510.5	9457.5	12	76956058
	cg15057061	-0.832876	3.35705e-09	-0.491723	0.00425918	4846	4610	9456	3	181437299	SOX2OT
	cg15292982	0.817646	1.11446e-08	0.505288	0.00317979	4666	4784	9450	16	88997450	CBFA2T3;CBFA2T3
	cg12065777	-0.771823	2.31115e-07	-0.600241	0.000281595	3957	5492.5	9449.5	17	16311838
	cg02579136	-0.923293	5.31221e-14	-0.444247	0.0108587	5533	3911.5	9444.5	11	75917404	WNT11
	cg14027891	-0.791262	6.99946e-08	-0.5392	0.00145051	4293	5151.5	9444.5	9	129279545
	cg13358186	-0.772569	2.21245e-07	-0.593459	0.000343394	3975	5469	9444	17	7461775	TNFSF13;TNFSF13;TNFSF13;TNFSF13;TNFSF12-TNFSF13;TNFSF13;TNFSF13
	cg16436462	0.866338	1.48819e-10	0.464594	0.00738664	5198	4246	9444	3	122863212	PDIA5;PDIA5
	cg14728609	0.816778	1.18934e-08	0.505288	0.00317979	4659	4784	9443	9	114933506	MIR3134;SUSD1;SUSD1;SUSD1
	cg25042075	-0.866067	1.53112e-10	-0.464594	0.00738664	5196	4246	9442	13	31019981
	cg18202122	0.830924	3.94086e-09	0.491723	0.00425918	4828	4610	9438	13	73942930
	cg06615892	-0.795689	5.2395e-08	-0.532418	0.00170817	4358	5078	9436	17	75468351	SEPT9;SEPT9;SEPT9;SEPT9;SEPT9;SEPT9;SEPT9;SEPT9;SEPT9;SEPT9
	cg26230620	0.844903	1.19206e-09	0.478158	0.0056398	5004	4429	9433	11	109423285
	cg03167887	0.790666	7.27418e-08	0.5392	0.00145051	4280	5151.5	9431.5	6	34011374	GRM4;GRM4;GRM4;GRM4;GRM4;GRM4
	cg17059829	0.876094	5.10962e-11	0.457811	0.00842023	5286	4143.5	9429.5	15	39933961	FSIP1
	cg17116969	-0.844337	1.25404e-09	-0.478158	0.0056398	5000	4429	9429	8	81599514	ZNF704
	cg14385178	0.876029	5.14775e-11	0.457811	0.00842023	5285	4143.5	9428.5	3	123200840
	cg23577033	0.795109	5.44462e-08	0.532418	0.00170817	4349	5078	9427	10	75636861
	cg24052866	-0.863886	1.92152e-10	-0.464594	0.00738664	5178	4246	9424	5	142727470	NR3C1;NR3C1;NR3C1;NR3C1;NR3C1;NR3C1;NR3C1;NR3C1;NR3C1;NR3C1;NR3C1;NR3C1;NR3C1;NR3C1;NR3C1
	cg19277959	0.891863	7.39628e-12	0.451029	0.00957397	5394	4029	9423	3	170042933
	cg03838204	0.844005	1.29177e-09	0.478158	0.0056398	4991	4429	9420	2	105199163
	cg25749117	0.772346	2.24157e-07	0.586677	0.000416932	3973	5441.5	9414.5	2	236954446	AGAP1;AGAP1
	cg03752765	-0.836433	2.49298e-09	-0.484941	0.00490799	4895	4517.5	9412.5	14	50864315	CDKL1
	cg05350034	-0.774006	2.03288e-07	-0.579894	0.000504083	4002	5410	9412	5	58571113	PDE4D;PDE4D;PDE4D;PDE4D;PDE4D;PDE4D
	cg27373749	-0.784169	1.09765e-07	-0.552765	0.00103507	4164	5248	9412	11	63775612	MACROD1
	cg05808646	0.891036	8.24435e-12	0.451029	0.00957397	5382	4029	9411	2	89035504	RPIA
	cg06163657	-0.804776	2.82707e-08	-0.518853	0.00234545	4478	4933	9411	5	68259026
	cg26835262	-0.828756	4.69809e-09	-0.491723	0.00425918	4801	4610	9411	19	7405999
	cg21396441	-0.793678	5.98147e-08	-0.532418	0.00170817	4332	5078	9410	12	53491214	IGFBP6
	cg03912661	0.785602	1.00362e-07	0.545982	0.00122748	4200	5206	9406	10	132632099
	cg14336706	0.909562	5.7204e-13	0.444247	0.0108587	5493	3911.5	9404.5	5	131592059	PDLIM4;PDLIM4
	cg16005070	0.860405	2.73889e-10	0.464594	0.00738664	5157	4246	9403	6	15359091	JARID2;JARID2
	cg23577860	-0.827502	5.19495e-09	-0.491723	0.00425918	4787	4610	9397	17	21191165	MAP2K3;MAP2K3
	cg02167606	-0.798165	4.44248e-08	-0.525635	0.00200488	4390	5005	9395	8	120995131	DEPTOR;DEPTOR
	cg14677703	0.859044	3.13781e-10	0.464594	0.00738664	5148	4246	9394	11	134274567	B3GAT1;B3GAT1
	cg23896164	-0.819402	9.76072e-09	-0.498506	0.00368554	4686	4703	9389	21	38120518	SIM2
	cg21863296	-0.870876	9.14874e-11	-0.457811	0.00842023	5243	4143.5	9386.5	20	45989595
	cg08795949	-0.849257	8.01933e-10	-0.471376	0.00646302	5044	4340	9384	6	166419138
	cg22158051	-0.857546	3.63876e-10	-0.464594	0.00738664	5137	4246	9383	5	143172092
	cg04091063	-0.76926	2.68203e-07	-0.593459	0.000343394	3913	5469	9382	1	19615382	AKR7A3
	cg23151295	-0.812934	1.57988e-08	-0.505288	0.00317979	4596	4784	9380	14	76796070
	cg05103581	-0.833388	3.21766e-09	-0.484941	0.00490799	4853	4517.5	9370.5	15	99499605	IGF1R
	cg24156261	0.902247	1.74719e-12	0.444247	0.0108587	5458	3911.5	9369.5	3	99721850	C3orf26;FILIP1L;FILIP1L
	cg05902273	-0.796001	5.13253e-08	-0.525635	0.00200488	4362	5005	9367	16	11351199	SOCS1
	cg18594810	-0.81202	1.68871e-08	-0.505288	0.00317979	4582	4784	9366	1	59369104
	cg11761821	-0.764337	3.55121e-07	-0.634153	9.7297e-05	3817	5548	9365	2	97175259	NEURL3
	cg05634256	-0.839848	1.86108e-09	-0.478158	0.0056398	4934	4429	9363	1	42238968	HIVEP3;HIVEP3
	cg11800339	0.867612	1.30048e-10	0.457811	0.00842023	5218	4143.5	9361.5	11	119297021	USP2-AS1
	cg04266908	0.839742	1.87821e-09	0.478158	0.0056398	4932	4429	9361	4	873633	GAK
	cg07360609	0.846856	9.99401e-10	0.471376	0.00646302	5021	4340	9361	11	11319494	GALNT18
	cg18800910	-0.900214	2.34634e-12	-0.444247	0.0108587	5446	3911.5	9357.5	11	72430415	ARAP1;ARAP1;ARAP1
	cg04669218	0.867181	1.36143e-10	0.457811	0.00842023	5213	4143.5	9356.5	4	166966753	TLL1
	cg24633390	-0.76564	3.29909e-07	-0.607024	0.000229881	3846	5510.5	9356.5	1	173159746	TNFSF4
	cg13946520	-0.882103	2.52724e-11	-0.451029	0.00957397	5326	4029	9355	2	87017689	CD8A;CD8A;CD8A;CD8A
	cg00714068	0.854781	4.76172e-10	0.464594	0.00738664	5107	4246	9353	18	3513534	DLGAP1;DLGAP1;DLGAP1;DLGAP1;DLGAP1;DLGAP1;DLGAP1;DLGAP1;DLGAP1
	cg18455785	-0.800275	3.85261e-08	-0.518853	0.00234545	4420	4933	9353	6	36354489	ETV7;ETV7;ETV7;ETV7;ETV7;ETV7;ETV7;ETV7
	cg21040094	0.816	1.26038e-08	0.498506	0.00368554	4650	4703	9353	17	78475995
	cg27404824	0.794595	5.63197e-08	0.525635	0.00200488	4346	5005	9351	10	1454848	ADARB2
	cg14515996	-0.785598	1.00389e-07	-0.5392	0.00145051	4199	5151.5	9350.5	7	12755396
	cg14911380	0.815887	1.27096e-08	0.498506	0.00368554	4647	4703	9350	15	59181722	SLTM;SLTM
	cg09194711	0.775021	1.91426e-07	0.56633	0.000727929	4014	5335.5	9349.5	17	43268261
	cg13231546	0.898637	2.93628e-12	0.444247	0.0108587	5437	3911.5	9348.5	6	38557009	BTBD9;BTBD9;BTBD9;BTBD9
	cg10893656	0.810276	1.9155e-08	0.505288	0.00317979	4564	4784	9348	7	157367871	MIR153-2;PTPRN2;PTPRN2;PTPRN2;PTPRN2;PTPRN2
	cg27642976	0.897988	3.21689e-12	0.444247	0.0108587	5433	3911.5	9344.5	17	6964051
	cg00173641	0.853863	5.20042e-10	0.464594	0.00738664	5097	4246	9343	13	76428926	LMO7;LMO7;LMO7
	cg19518465	0.789218	7.9826e-08	0.532418	0.00170817	4255	5078	9333	9	136574704	SARDH;SARDH
	cg17282981	-0.784764	1.05769e-07	-0.5392	0.00145051	4177	5151.5	9328.5	12	124997389	NCOR2;NCOR2;NCOR2
	cg04277993	0.864268	1.84711e-10	0.457811	0.00842023	5183	4143.5	9326.5	4	1331546	MAEA;MAEA
	cg03529027	0.798295	4.40391e-08	0.518853	0.00234545	4392	4933	9325	7	98996886	PDAP1
	cg13356117	-0.808454	2.18215e-08	-0.505288	0.00317979	4541	4784	9325	11	113185561	TTC12
	cg07652096	-0.76161	4.13666e-07	-0.640936	7.7473e-05	3768	5554	9322	20	19974832	RIN2;RIN2
	cg08092388	-0.759813	4.56912e-07	-0.68163	1.74441e-05	3743	5575.5	9318.5	17	40806108
	cg01666229	0.87623	5.03094e-11	0.451029	0.00957397	5288	4029	9317	19	49372682	PLEKHA4;PLEKHA4
	cg06114546	0.79764	4.60151e-08	0.518853	0.00234545	4383	4933	9316	16	88645532	ZC3H18;ZC3H18
	cg15681737	-0.842097	1.52942e-09	-0.471376	0.00646302	4973	4340	9313	22	41593003
	cg02252925	-0.803148	3.16475e-08	-0.51207	0.00273517	4454	4858	9312	8	42065274	PLAT;PLAT
	cg09887678	-0.861659	2.41314e-10	-0.457811	0.00842023	5165	4143.5	9308.5	18	3602874	DLGAP1-AS2;DLGAP1;DLGAP1;DLGAP1;DLGAP1;DLGAP1;DLGAP1;DLGAP1;DLGAP1;DLGAP1
	cg21829017	0.891885	7.37415e-12	0.444247	0.0108587	5396	3911.5	9307.5	9	131294974	GLE1;GLE1;MIR1268A
	cg15212354	0.787679	8.80415e-08	0.532418	0.00170817	4229	5078	9307	10	422330	DIP2C
	cg25333386	0.796788	4.87091e-08	0.518853	0.00234545	4373	4933	9306	2	46783047	RHOQ
	cg04645430	-0.770296	2.526e-07	-0.573112	0.000606959	3930	5375.5	9305.5	4	38320671
	cg01619345	-0.78041	1.38386e-07	-0.545982	0.00122748	4097	5206	9303	9	4297433	GLIS3
	cg02608928	0.806999	2.41911e-08	0.505288	0.00317979	4517	4784	9301	14	76032914
	cg26712739	0.774842	1.93477e-07	0.559547	0.000869648	4010	5291	9301	2	55333375
	cg19652829	0.850329	7.25936e-10	0.464594	0.00738664	5054	4246	9300	5	67542919	PIK3R1
	cg17721618	-0.872829	7.37852e-11	-0.451029	0.00957397	5265	4029	9294	15	42376692	PLA2G4D
	cg21870229	-0.777001	1.70096e-07	-0.552765	0.00103507	4045	5248	9293	21	45145841	PDXK
	cg00866662	-0.776823	1.71916e-07	-0.552765	0.00103507	4042	5248	9290	1	202831149	LOC148709
	cg20299115	0.840058	1.82749e-09	0.471376	0.00646302	4942	4340	9282	10	134478145	INPP5A
	cg13606421	-0.773491	2.09571e-07	-0.559547	0.000869648	3990	5291	9281	3	16216180	GALNTL2
	cg00527653	0.825317	6.17772e-09	0.484941	0.00490799	4760	4517.5	9277.5	10	72574724	SGPL1
	cg10929136	0.839887	1.85474e-09	0.471376	0.00646302	4937	4340	9277	6	53699155	LRRC1
	cg18192642	0.800115	3.89467e-08	0.51207	0.00273517	4418	4858	9276	16	3529923	NAA60;NAA60;NAA60
	cg02026709	0.839768	1.87399e-09	0.471376	0.00646302	4933	4340	9273	7	141357820	KIAA1147
	cg21265617	0.904038	1.3403e-12	0.437464	0.0122857	5468	3803.5	9271.5	12	122181587	TMEM120B
	cg15985873	0.781599	1.28665e-07	0.5392	0.00145051	4118	5151.5	9269.5	15	69264323	NOX5;NOX5;NOX5;MIR548H4
	cg16068833	0.799767	3.98779e-08	0.51207	0.00273517	4411	4858	9269	1	26644515	UBXN11;CD52
	cg14333179	0.799719	4.00065e-08	0.51207	0.00273517	4410	4858	9268	1	111180330
	cg03072196	0.770299	2.52568e-07	0.56633	0.000727929	3931	5335.5	9266.5	7	158614019	ESYT2
	cg00030427	0.766142	3.20641e-07	0.579894	0.000504083	3856	5410	9266	6	169562540
	cg05212002	-0.805165	2.75133e-08	-0.505288	0.00317979	4482	4784	9266	7	152219870
	cg05736499	-0.784991	1.04278e-07	-0.532418	0.00170817	4184	5078	9262	12	53445115	LOC283335;TNS2;TNS2;TNS2
	cg10392895	-0.81634	1.22888e-08	-0.491723	0.00425918	4652	4610	9262	9	127614999	WDR38;WDR38;WDR38;WDR38
	cg15522131	0.869212	1.09577e-10	0.451029	0.00957397	5230	4029	9259	19	41215381	ADCK4;ADCK4
	cg21439899	0.82367	7.02855e-09	0.484941	0.00490799	4741	4517.5	9258.5	1	246853614
	cg06771637	-0.774659	1.95589e-07	-0.552765	0.00103507	4009	5248	9257	19	39528939
	cg07886914	0.758045	5.03475e-07	0.620589	0.000151052	3717	5535.5	9252.5	8	28198639	PNOC
	cg04987939	0.804211	2.94037e-08	0.505288	0.00317979	4468	4784	9252	7	127538334	SND1
	cg17081628	0.756354	5.52025e-07	0.654501	4.83007e-05	3678	5565.5	9243.5	20	5158783	CDS2
	cg25304876	0.854108	5.07989e-10	0.457811	0.00842023	5100	4143.5	9243.5	19	47241528	STRN4;STRN4
	cg14768813	0.867243	1.35246e-10	0.451029	0.00957397	5214	4029	9243	3	196528060	PAK2
	cg14844141	-0.758	5.04714e-07	-0.613806	0.000186792	3715	5524.5	9239.5	3	131245672
	cg10587741	-0.86696	1.39355e-10	-0.451029	0.00957397	5210	4029	9239	22	38071170	LGALS1
	cg03486832	-0.853729	5.26738e-10	-0.457811	0.00842023	5095	4143.5	9238.5	12	122019525	KDM2B;KDM2B
	cg27142345	0.882219	2.49228e-11	0.444247	0.0108587	5327	3911.5	9238.5	17	27464139	MYO18A;MYO18A
	cg25672398	-0.792205	6.58447e-08	-0.518853	0.00234545	4305	4933	9238	1	22944795
	cg13491945	0.807793	2.28699e-08	0.498506	0.00368554	4534	4703	9237	12	107078410	RFX4;RFX4;RFX4
	cg19656615	0.853579	5.34326e-10	0.457811	0.00842023	5093	4143.5	9236.5	16	58505574	NDRG4;NDRG4;NDRG4
	cg20396782	0.787683	8.80184e-08	0.525635	0.00200488	4231	5005	9236	17	27330221	SEZ6;SEZ6
	cg11274314	-0.802834	3.23401e-08	-0.505288	0.00317979	4450	4784	9234	2	242480504
	cg18721267	0.802824	3.23625e-08	0.505288	0.00317979	4449	4784	9233	2	4875616
	cg07278718	-0.770632	2.47731e-07	-0.559547	0.000869648	3937	5291	9228	11	113932635	ZBTB16;ZBTB16
	cg11764302	-0.835849	2.61904e-09	-0.471376	0.00646302	4887	4340	9227	17	26697406	SARM1;VTN
	cg05421366	0.896088	4.18814e-12	0.437464	0.0122857	5423	3803.5	9226.5	22	41707691	ZC3H7B
	cg04053901	-0.775538	1.85635e-07	-0.545982	0.00122748	4020	5206	9226	10	100055407
	cg26683240	0.827788	5.07756e-09	0.478158	0.0056398	4794	4429	9223	9	131632695	CCBL1;CCBL1;CCBL1;CCBL1;CCBL1
	cg09189772	-0.820747	8.80924e-09	-0.484941	0.00490799	4705	4517.5	9222.5	16	82661638	CDH13
	cg18772127	-0.807097	2.40244e-08	-0.498506	0.00368554	4518	4703	9221	3	32443496	CMTM7;CMTM7
	cg05472405	0.879876	3.29499e-11	0.444247	0.0108587	5309	3911.5	9220.5	6	73934058	KHDC1L;KHDC1L
	cg22508999	0.879798	3.32533e-11	0.444247	0.0108587	5308	3911.5	9219.5	17	77536741
	cg19554037	-0.755875	5.6652e-07	-0.634153	9.7297e-05	3670	5548	9218	11	1318877	TOLLIP
	cg24159253	0.841947	1.54968e-09	0.464594	0.00738664	4972	4246	9218	17	78475908
	cg06939970	0.790883	7.17275e-08	0.518853	0.00234545	4283	4933	9216	4	26235129
	cg08823255	0.834476	2.939e-09	0.471376	0.00646302	4876	4340	9216	4	6173453	JAKMIP1;JAKMIP1;JAKMIP1;JAKMIP1
	cg08936794	-0.864842	1.74032e-10	-0.451029	0.00957397	5187	4029	9216	1	43833873	ELOVL1
	cg15416105	0.806323	2.537e-08	0.498506	0.00368554	4508	4703	9211	17	75821845
	cg05160678	-0.795179	5.41943e-08	-0.51207	0.00273517	4352	4858	9210	1	101701734	S1PR1
	cg12704854	-0.805969	2.60076e-08	-0.498506	0.00368554	4500	4703	9203	6	30042919	RNF39;RNF39
	cg17108819	-0.850695	7.0159e-10	-0.457811	0.00842023	5058	4143.5	9201.5	2	87017953	CD8A;CD8A;CD8A;CD8A;CD8A;CD8A
	cg13538299	0.785571	1.0056e-07	0.525635	0.00200488	4196	5005	9201	7	157466994	PTPRN2;PTPRN2;PTPRN2
	cg14913407	0.78964	7.76948e-08	0.518853	0.00234545	4267	4933	9200	1	227953546	SNAP47
	cg10161614	0.771559	2.34703e-07	0.552765	0.00103507	3951	5248	9199	3	17193484
	cg12086340	0.777031	1.69783e-07	0.5392	0.00145051	4047	5151.5	9198.5	14	94004501	KIAA1409
	cg08470623	0.799956	3.9369e-08	0.505288	0.00317979	4414	4784	9198	20	5159145	CDS2
	cg22461246	0.91243	3.59719e-13	0.430682	0.0138672	5504	3694	9198	13	42712064	DGKH;DGKH;DGKH;DGKH;DGKH;DGKH;DGKH;DGKH
	cg12226946	0.819208	9.90505e-09	0.484941	0.00490799	4680	4517.5	9197.5	1	154584087	ADAR
	cg21809205	-0.794216	5.77396e-08	-0.51207	0.00273517	4338	4858	9196	12	131261238
	cg04350772	0.789426	7.877e-08	0.518853	0.00234545	4262	4933	9195	15	93524632	CHD2
	cg15300730	-0.89132	7.94333e-12	-0.437464	0.0122857	5386	3803.5	9189.5	2	43454991	ZFP36L2;LOC100129726
	cg24979407	0.781165	1.32144e-07	0.532418	0.00170817	4110	5078	9188	5	134208942	TXNDC15
	cg08484900	0.873558	6.80362e-11	0.444247	0.0108587	5272	3911.5	9183.5	9	94857151	SPTLC1;SPTLC1;SPTLC1
	cg00565290	0.890386	8.97369e-12	0.437464	0.0122857	5379	3803.5	9182.5	1	232848116
	cg04626519	-0.759654	4.6093e-07	-0.586677	0.000416932	3736	5441.5	9177.5	9	95369530	CENPP;CENPP;CENPP
	cg13743231	-0.798389	4.37601e-08	-0.505288	0.00317979	4393	4784	9177	10	94958683
	cg23605991	0.780397	1.38495e-07	0.532418	0.00170817	4096	5078	9174	4	618114	PDE6B;PDE6B
	cg07993586	0.784367	1.08418e-07	0.525635	0.00200488	4167	5005	9172	7	157204960	DNAJB6
	cg00653809	-0.764981	3.42442e-07	-0.56633	0.000727929	3833	5335.5	9168.5	1	22266353
	cg07992377	0.838215	2.14204e-09	0.464594	0.00738664	4921	4246	9167	11	3173953	OSBPL5;OSBPL5;OSBPL5
	cg06672051	-0.803996	2.98438e-08	-0.498506	0.00368554	4463	4703	9166	10	91020467
	cg18205413	0.904769	1.2011e-12	0.430682	0.0138672	5471	3694	9165	6	150647986
	cg06866593	0.838023	2.17767e-09	0.464594	0.00738664	4917	4246	9163	1	182648929
	cg04289208	-0.779162	1.49304e-07	-0.532418	0.00170817	4079	5078	9157	1	202179681	LGR6;LGR6
	cg11288527	0.90327	1.50259e-12	0.430682	0.0138672	5461	3694	9155	17	63190467	RGS9;RGS9;RGS9
	cg12298529	-0.845847	1.09507e-09	-0.457811	0.00842023	5010	4143.5	9153.5	12	122019964	KDM2B
	cg03175975	-0.774	2.0336e-07	-0.5392	0.00145051	4001	5151.5	9152.5	2	121105535	INHBB
	cg14786686	0.786739	9.34356e-08	0.518853	0.00234545	4219	4933	9152	10	1713335	ADARB2
	cg01000408	-0.815256	1.33188e-08	-0.484941	0.00490799	4633	4517.5	9150.5	19	41106994	LTBP4;LTBP4;LTBP4
	cg20312489	0.829233	4.52087e-09	0.471376	0.00646302	4808	4340	9148	19	46523947	PGLYRP1
	cg00292662	-0.869957	1.01107e-10	-0.444247	0.0108587	5236	3911.5	9147.5	22	38071168	LGALS1
	cg08289177	0.801537	3.53528e-08	0.498506	0.00368554	4439	4703	9142	19	42932846	CXCL17;LIPE
	cg10250809	0.85503	4.64886e-10	0.451029	0.00957397	5111	4029	9140	8	96126655
	cg07887752	0.758794	4.83237e-07	0.579894	0.000504083	3729	5410	9139	11	67029601
	cg04462662	0.828218	4.90549e-09	0.471376	0.00646302	4796	4340	9136	16	85019773	ZDHHC7;ZDHHC7
	cg12177743	-0.814224	1.4374e-08	-0.484941	0.00490799	4617	4517.5	9134.5	11	113185079	TTC12
	cg17514714	0.78235	1.22855e-07	0.525635	0.00200488	4129	5005	9134	2	235150791
	cg15426660	-0.843677	1.33005e-09	-0.457811	0.00842023	4989	4143.5	9132.5	7	140347007
	cg13517605	0.827713	5.10783e-09	0.471376	0.00646302	4792	4340	9132	9	139006552	C9orf69
	cg20481151	0.835517	2.6934e-09	0.464594	0.00738664	4885	4246	9131	12	117457813	FBXW8;FBXW8
	cg08232668	-0.789856	7.66271e-08	-0.51207	0.00273517	4272	4858	9130	10	94958772
	cg17162069	0.777257	1.67496e-07	0.532418	0.00170817	4050	5078	9128	7	157399760	PTPRN2;PTPRN2;PTPRN2;PTPRN2;PTPRN2
	cg02335030	0.769574	2.63382e-07	0.545982	0.00122748	3921	5206	9127	20	35108467	DLGAP4;DLGAP4;DLGAP4
	cg18540614	-0.896412	4.00508e-12	-0.430682	0.0138672	5427	3694	9121	1	43833945	ELOVL1
	cg04626341	0.834377	2.96335e-09	0.464594	0.00738664	4874	4246	9120	15	40558808	PAK6;PAK6;PAK6;PAK6;PAK6
	cg11034724	0.84182	1.56708e-09	0.457811	0.00842023	4970	4143.5	9113.5	16	84109073	MBTPS1
	cg22820188	-0.806021	2.59142e-08	-0.491723	0.00425918	4502	4610	9112	1	156086004	LMNA;LMNA;LMNA
	cg27164600	0.85233	6.01613e-10	0.451029	0.00957397	5081	4029	9110	17	70950040	SLC39A11;SLC39A11
	cg27364319	-0.819209	9.90444e-09	-0.478158	0.0056398	4681	4429	9110	12	53626837	RARG
	cg19115490	-0.879519	3.43633e-11	-0.437464	0.0122857	5306	3803.5	9109.5	6	37483925
	cg08214995	-0.852307	6.02949e-10	-0.451029	0.00957397	5079	4029	9108	16	22826243	HS3ST2
	cg00043784	0.866058	1.53263e-10	0.444247	0.0108587	5195	3911.5	9106.5	2	64438040
	cg21286512	0.818839	1.01858e-08	0.478158	0.0056398	4675	4429	9104	14	99700780	BCL11B;BCL11B;BCL11B;BCL11B
	cg16535090	0.798835	4.24683e-08	0.498506	0.00368554	4400	4703	9103	10	71838382	H2AFY2
	cg10208986	0.841015	1.6816e-09	0.457811	0.00842023	4959	4143.5	9102.5	2	242402821	FARP2;FARP2;FARP2
	cg03522132	-0.763917	3.636e-07	-0.559547	0.000869648	3809	5291	9100	2	74725040	LBX2
	cg22447416	0.92027	9.29343e-14	0.423899	0.0156156	5526	3571	9097	11	67772826	UNC93B1
	cg13711394	-0.75332	6.49975e-07	-0.593459	0.000343394	3627	5469	9096	13	37004737	CCNA1;CCNA1
	cg11732134	0.840736	1.72287e-09	0.457811	0.00842023	4952	4143.5	9095.5	1	10732912	CASZ1;CASZ1
	cg00064840	-0.824431	6.62287e-09	-0.471376	0.00646302	4754	4340	9094	7	4784485	FOXK1
	cg13380037	-0.804891	2.80446e-08	-0.491723	0.00425918	4480	4610	9090	11	14444121
	cg25407831	0.797891	4.52501e-08	0.498506	0.00368554	4386	4703	9089	6	36749984	CPNE5
	cg14884935	0.810788	1.84614e-08	0.484941	0.00490799	4570	4517.5	9087.5	6	125291481	RNF217
	cg09160552	0.913273	3.12961e-13	0.423899	0.0156156	5510	3571	9081	12	117457899	FBXW8;FBXW8
	cg09292826	-0.783149	1.16941e-07	-0.518853	0.00234545	4147	4933	9080	1	45274032	TCTEX1D4;BTBD19
	cg17618111	-0.82276	7.54401e-09	-0.471376	0.00646302	4735	4340	9075	9	138370676	PPP1R26
	cg08097290	0.815864	1.27313e-08	0.478158	0.0056398	4645	4429	9074	7	22472508	MGC87042
	cg02871995	-0.830674	4.02202e-09	-0.464594	0.00738664	4822	4246	9068	11	111410960	LAYN
	cg24958229	0.838541	2.083e-09	0.457811	0.00842023	4924	4143.5	9067.5	11	113102985	NCAM1;NCAM1;NCAM1;NCAM1;NCAM1
	cg10016690	0.766294	3.17874e-07	0.545982	0.00122748	3861	5206	9067	19	452730	SHC2
	cg22252999	0.847992	9.00986e-10	0.451029	0.00957397	5036	4029	9065	4	76996414	ART3;ART3;ART3
	cg07101980	0.803103	3.17456e-08	0.491723	0.00425918	4453	4610	9063	11	77780019	NDUFC2
	cg24086112	0.822231	7.85899e-09	0.471376	0.00646302	4722	4340	9062	1	228568168
	cg05963712	-0.808698	2.14453e-08	-0.484941	0.00490799	4544	4517.5	9061.5	12	49373746	WNT1
	cg23201549	-0.785666	9.99609e-08	-0.51207	0.00273517	4203	4858	9061	2	43454852	ZFP36L2;LOC100129726
	cg05402432	-0.761636	4.13054e-07	-0.559547	0.000869648	3769	5291	9060	14	89507624
	cg21586203	-0.829718	4.34691e-09	-0.464594	0.00738664	4814	4246	9060	7	105650441	FLJ23834
	cg18887096	-0.752937	6.63379e-07	-0.586677	0.000416932	3618	5441.5	9059.5	2	219472410	PLCD4
	cg11894440	0.888004	1.21858e-11	0.430682	0.0138672	5364	3694	9058	1	6121295	KCNAB2;KCNAB2;KCNAB2;KCNAB2;KCNAB2;KCNAB2
	cg16483151	0.802487	3.31233e-08	0.491723	0.00425918	4445	4610	9055	1	222985145
	cg08300982	-0.837611	2.25565e-09	-0.457811	0.00842023	4910	4143.5	9053.5	1	22645079
	cg00335169	-0.871241	8.79015e-11	-0.437464	0.0122857	5249	3803.5	9052.5	10	129705158	PTPRE
	cg14210875	0.785292	1.02331e-07	0.51207	0.00273517	4192	4858	9050	11	72369155	PDE2A;PDE2A
	cg19025525	-0.801572	3.52679e-08	-0.491723	0.00425918	4440	4610	9050	1	228566824
	cg07345250	0.857334	3.71523e-10	0.444247	0.0108587	5136	3911.5	9047.5	1	6403279	ACOT7;ACOT7;ACOT7;ACOT7
	cg05739036	-0.905686	1.04533e-12	-0.423899	0.0156156	5476	3571	9047	11	28131864	METT5D1;METT5D1
	cg20244854	-0.828568	4.7697e-09	-0.464594	0.00738664	4798	4246	9044	20	49308050	FAM65C;FAM65C;FAM65C
	cg12093891	0.772086	2.27592e-07	0.532418	0.00170817	3965	5078	9043	21	46926556	COL18A1;COL18A1;COL18A1
	cg09796739	0.846225	1.05829e-09	0.451029	0.00957397	5012	4029	9041	1	227924055	JMJD4;SNAP47;JMJD4
	cg23674533	0.827508	5.19238e-09	0.464594	0.00738664	4788	4246	9034	17	6511901	KIAA0753
	cg26301185	0.793666	5.98629e-08	0.498506	0.00368554	4331	4703	9034	15	40581509	PLCB2;PLCB2;PLCB2
	cg26486111	0.813009	1.57128e-08	0.478158	0.0056398	4597	4429	9026	16	79646944
	cg00755423	0.812934	1.57995e-08	0.478158	0.0056398	4595	4429	9024	1	182642214	RGS8;RGS8
	cg08815773	0.799868	3.96056e-08	0.491723	0.00425918	4413	4610	9023	10	5567737	CALML3-AS1;CALML3-AS1;CALML3;CALML3
	cg15722952	0.792968	6.26573e-08	0.498506	0.00368554	4320	4703	9023	3	194924602	C3orf21
	cg07019638	0.799178	4.14979e-08	0.491723	0.00425918	4407	4610	9017	11	64635774	EHD1
	cg05691543	-0.743201	1.10244e-06	-0.640936	7.7473e-05	3461	5554	9015	16	85254100
	cg19561729	0.866937	1.39707e-10	0.437464	0.0122857	5209	3803.5	9012.5	8	114390379	CSMD3;CSMD3;CSMD3
	cg24135206	0.88089	2.92179e-11	0.430682	0.0138672	5318	3694	9012	14	91767492	CCDC88C
	cg08116386	0.779054	1.50283e-07	0.518853	0.00234545	4075	4933	9008	5	134209284	TXNDC15
	cg05812437	0.76608	3.21777e-07	0.5392	0.00145051	3855	5151.5	9006.5	10	107833851
	cg03208934	0.933985	6.01002e-15	0.417117	0.0175444	5556	3449.5	9005.5	12	76865269	OSBPL8;OSBPL8
	cg26321407	0.853648	5.30815e-10	0.444247	0.0108587	5094	3911.5	9005.5	20	47357214	PREX1
	cg19404959	0.760966	4.28717e-07	0.552765	0.00103507	3756	5248	9004	1	227956617	SNAP47
	cg03674127	-0.82436	6.66001e-09	-0.464594	0.00738664	4753	4246	8999	2	71693870	DYSF;DYSF;DYSF;DYSF;DYSF;DYSF;DYSF;DYSF;DYSF;DYSF;DYSF;DYSF;DYSF;DYSF;DYSF;DYSF;DYSF;DYSF;DYSF;DYSF;DYSF
	cg25866534	-0.85278	5.76551e-10	-0.444247	0.0108587	5087	3911.5	8998.5	9	130662928	ST6GALNAC6;ST6GALNAC6;ST6GALNAC6;ST6GALNAC6;ST6GALNAC6
	cg17008978	0.769517	2.64258e-07	0.532418	0.00170817	3920	5078	8998	7	151542804	PRKAG2
	cg22430790	-0.755536	5.77007e-07	-0.56633	0.000727929	3662	5335.5	8997.5	14	52117833	FRMD6;FRMD6
	cg25571668	0.841635	1.59271e-09	0.451029	0.00957397	4966	4029	8995	11	11694546
	cg23938992	0.810467	1.88935e-08	0.478158	0.0056398	4565	4429	8994	5	132020224
	cg00044466	-0.778106	1.59154e-07	-0.518853	0.00234545	4058	4933	8991	16	15238525
	cg25520872	-0.841247	1.64772e-09	-0.451029	0.00957397	4961	4029	8990	8	81599569	ZNF704
	cg11193169	0.841011	1.68216e-09	0.451029	0.00957397	4958	4029	8987	4	99418921	TSPAN5
	cg06427816	-0.809122	2.08061e-08	-0.478158	0.0056398	4555	4429	8984	17	1090326	ABR;ABR
	cg20329210	-0.777284	1.67224e-07	-0.518853	0.00234545	4051	4933	8984	1	228566080	OBSCN
	cg02121312	0.8041	2.96296e-08	0.484941	0.00490799	4464	4517.5	8981.5	14	100601245	EVL
	cg01369027	0.772545	2.21548e-07	0.525635	0.00200488	3974	5005	8979	10	11133829	CELF2;CELF2;CELF2-AS2
	cg23837623	-0.8404	1.774e-09	-0.451029	0.00957397	4949	4029	8978	17	1478208	SLC43A2
	cg00584987	0.76466	3.48709e-07	0.5392	0.00145051	3826	5151.5	8977.5	3	124911700	SLC12A8;SLC12A8
	cg22285847	0.796209	5.06195e-08	0.491723	0.00425918	4366	4610	8976	22	25608018
	cg08192414	-0.862926	2.12074e-10	-0.437464	0.0122857	5172	3803.5	8975.5	2	231276363
	cg23104539	-0.81528	1.32954e-08	-0.471376	0.00646302	4634	4340	8974	7	50861535	GRB10
	cg00030047	-0.761514	4.15866e-07	-0.545982	0.00122748	3766	5206	8972	1	6268790	RNF207
	cg16406315	0.83086	3.96157e-09	0.457811	0.00842023	4827	4143.5	8970.5	22	39270139
	cg20662988	-0.891918	7.3429e-12	-0.423899	0.0156156	5397	3571	8968	6	118241243	SLC35F1
	cg22980277	0.814772	1.38044e-08	0.471376	0.00646302	4626	4340	8966	4	4258763
	cg09803092	0.753396	6.47327e-07	0.56633	0.000727929	3628	5335.5	8963.5	15	91381597
	cg02409133	-0.802198	3.37867e-08	-0.484941	0.00490799	4443	4517.5	8960.5	1	110453048	CSF1;CSF1;CSF1;CSF1
	cg25459970	0.801487	3.54719e-08	0.484941	0.00490799	4438	4517.5	8955.5	11	119372510
	cg26358165	0.807255	2.37572e-08	0.478158	0.0056398	4526	4429	8955	6	14543428
	cg13229972	-0.807238	2.37859e-08	-0.478158	0.0056398	4524	4429	8953	1	110335018
	cg21235078	-0.848897	8.29036e-10	-0.444247	0.0108587	5041	3911.5	8952.5	9	135645974	C9orf98
	cg15243488	0.838123	2.15908e-09	0.451029	0.00957397	4919	4029	8948	13	40677131
	cg06391412	0.794073	5.82843e-08	0.491723	0.00425918	4337	4610	8947	3	71295684	FOXP1;FOXP1
	cg13095416	-0.829004	4.60496e-09	-0.457811	0.00842023	4802	4143.5	8945.5	21	33941714
	cg16978104	0.762795	3.87221e-07	0.5392	0.00145051	3793	5151.5	8944.5	14	97923971	LOC101929241;LOC101929241
	cg23151863	0.783965	1.11164e-07	0.505288	0.00317979	4158	4784	8942	12	108574885	WSCD2;WSCD2
	cg06300254	-0.800491	3.7965e-08	-0.484941	0.00490799	4423	4517.5	8940.5	10	50822752	CHAT;CHAT;CHAT;CHAT;CHAT;CHAT;CHAT
	cg02759002	-0.847318	9.58235e-10	-0.444247	0.0108587	5028	3911.5	8939.5	17	80256046
	cg23397741	-0.806245	2.55096e-08	-0.478158	0.0056398	4506	4429	8935	17	35014588
	cg22004527	0.787681	8.80299e-08	0.498506	0.00368554	4230	4703	8933	1	54638426	CYB5RL
	cg01050885	-0.762178	4.00775e-07	-0.5392	0.00145051	3776	5151.5	8927.5	7	24323128	NPY
	cg10606685	0.756403	5.50567e-07	0.552765	0.00103507	3679	5248	8927	2	20702549
	cg13883984	-0.856061	4.20725e-10	-0.437464	0.0122857	5123	3803.5	8926.5	15	83621779	HOMER2;HOMER2;HOMER2;HOMER2
	cg16981614	0.846332	1.04809e-09	0.444247	0.0108587	5014	3911.5	8925.5	12	107216023	RIC8B
	cg09824558	0.905364	1.09775e-12	0.417117	0.0175444	5475	3449.5	8924.5	15	44204582	FRMD5
	cg09758805	0.818936	1.01113e-08	0.464594	0.00738664	4677	4246	8923	7	54870727	LOC100996654
	cg27485810	0.885177	1.73694e-11	0.423899	0.0156156	5349	3571	8920	19	6042257	RFX2;RFX2
	cg16036316	0.792322	6.53477e-08	0.491723	0.00425918	4309	4610	8919	11	118213527	CD3D;CD3D
	cg22991321	-0.811409	1.76521e-08	-0.471376	0.00646302	4575	4340	8915	11	68273307	PPP6R3;PPP6R3;PPP6R3;PPP6R3;PPP6R3;PPP6R3
	cg11661054	-0.782272	1.23447e-07	-0.505288	0.00317979	4128	4784	8912	10	77043525	ZNF503
	cg15156029	0.817343	1.14007e-08	0.464594	0.00738664	4662	4246	8908	1	3234644	PRDM16;PRDM16
	cg09436375	-0.825458	6.10954e-09	-0.457811	0.00842023	4764	4143.5	8907.5	6	42928200	GNMT
	cg13584244	-0.901514	1.94454e-12	-0.417117	0.0175444	5456	3449.5	8905.5	9	124030048	GSN;GSN;GSN;GSN;GSN;GSN;GSN
	cg15156086	0.8254	6.13744e-09	0.457811	0.00842023	4762	4143.5	8905.5	12	58189312	TSFM;TSFM;TSFM;TSFM
	cg13564825	-0.791234	7.01205e-08	-0.491723	0.00425918	4292	4610	8902	19	38747201	PPP1R14A
	cg20460006	0.804307	2.92069e-08	0.478158	0.0056398	4472	4429	8901	1	192955285
	cg13397359	-0.866762	1.42301e-10	-0.430682	0.0138672	5206	3694	8900	6	42928475	GNMT
	cg05019457	0.790983	7.12683e-08	0.491723	0.00425918	4288	4610	8898	5	141217939
	cg06150260	-0.866398	1.47879e-10	-0.430682	0.0138672	5199	3694	8893	1	11004356
	cg09319061	-0.743963	1.0603e-06	-0.579894	0.000504083	3478	5410	8888	12	109128198
	cg00539912	-0.852348	6.00613e-10	-0.437464	0.0122857	5083	3803.5	8886.5	20	719948
	cg14870461	-0.759427	4.66724e-07	-0.5392	0.00145051	3734	5151.5	8885.5	3	69062103	C3orf64
	cg16617774	-0.746361	9.3722e-07	-0.573112	0.000606959	3510	5375.5	8885.5	5	146435656	PPP2R2B;PPP2R2B;PPP2R2B;PPP2R2B;PPP2R2B;PPP2R2B
	cg06175243	-0.803166	3.16086e-08	-0.478158	0.0056398	4455	4429	8884	3	32443207	CMTM7;CMTM7
	cg05853632	-0.796059	5.11291e-08	-0.484941	0.00490799	4363	4517.5	8880.5	6	30043273	RNF39;RNF39
	cg08664546	0.771054	2.41726e-07	0.518853	0.00234545	3943	4933	8876	5	106850477	EFNA5
	cg25554685	-0.737275	1.4856e-06	-0.607024	0.000229881	3365	5510.5	8875.5	13	112858945
	cg16009387	0.878664	3.79821e-11	0.423899	0.0156156	5304	3571	8875	1	110171331	AMPD2;AMPD2;AMPD2;AMPD2;AMPD2;AMPD2
	cg13506653	-0.802395	3.33326e-08	-0.478158	0.0056398	4444	4429	8873	4	54965863	GSX2
	cg02451673	-0.814577	1.40045e-08	-0.464594	0.00738664	4620	4246	8866	1	51983979	EPS15
	cg23260877	-0.77031	2.52394e-07	-0.518853	0.00234545	3932	4933	8865	5	179742954	GFPT2
	cg13421385	-0.894582	5.14314e-12	-0.417117	0.0175444	5414	3449.5	8863.5	1	43834066	ELOVL1
	cg18916814	0.83137	3.79971e-09	0.451029	0.00957397	4834	4029	8863	6	36696816	RAB44
	cg03295490	0.801205	3.6163e-08	0.478158	0.0056398	4432	4429	8861	6	36253720	PNPLA1;PNPLA1;PNPLA1
	cg08717402	0.788674	8.26456e-08	0.491723	0.00425918	4250	4610	8860	2	3129914
	cg19921957	-0.731712	1.95196e-06	-0.654501	4.83007e-05	3291	5565.5	8856.5	4	57985438	IGFBP7-AS1
	cg23086673	0.82127	8.46274e-09	0.457811	0.00842023	4713	4143.5	8856.5	13	100307621	CLYBL;CLYBL
	cg12515366	-0.840146	1.81365e-09	-0.444247	0.0108587	4944	3911.5	8855.5	2	8816922
	cg23821943	0.762037	4.03935e-07	0.532418	0.00170817	3773	5078	8851	4	7242131	SORCS2
	cg06868622	-0.751999	6.97355e-07	-0.552765	0.00103507	3600	5248	8848	20	655888	SCRT2
	cg16236275	0.813271	1.5415e-08	0.464594	0.00738664	4602	4246	8848	6	87891939	ZNF292
	cg04070601	-0.813135	1.55691e-08	-0.464594	0.00738664	4600	4246	8846	12	50067887	FMNL3;FMNL3
	cg07423205	-0.793093	6.21465e-08	-0.484941	0.00490799	4324	4517.5	8841.5	5	37834672	GDNF;GDNF;GDNF
	cg26309186	0.873265	7.02934e-11	0.423899	0.0156156	5269	3571	8840	8	22435728	PDLIM2
	cg13260758	0.793042	6.23528e-08	0.484941	0.00490799	4322	4517.5	8839.5	22	19736671
	cg04707074	-0.847812	9.15966e-10	-0.437464	0.0122857	5033	3803.5	8836.5	2	43454972	ZFP36L2;LOC100129726
	cg00985388	-0.782371	1.22697e-07	-0.498506	0.00368554	4131	4703	8834	3	183952212	VWA5B2
	cg18162480	0.73319	1.81658e-06	0.613806	0.000186792	3309	5524.5	8833.5	14	57170889
	cg23989729	-0.760933	4.29489e-07	-0.532418	0.00170817	3755	5078	8833	3	131081174	NUDT16P1;NUDT16P1;LOC339874
	cg06154807	0.829014	4.60124e-09	0.451029	0.00957397	4803	4029	8832	14	76803921
	cg11180237	-0.751234	7.26219e-07	-0.552765	0.00103507	3582	5248	8830	1	23903795
	cg22853713	0.828619	4.75018e-09	0.451029	0.00957397	4799	4029	8828	1	10732872	CASZ1;CASZ1
	cg19520452	-0.856789	3.91901e-10	-0.430682	0.0138672	5131	3694	8825	1	59369156
	cg04902004	-0.786437	9.52292e-08	-0.491723	0.00425918	4213	4610	8823	14	91711165	GPR68;GPR68
	cg22847647	-0.827375	5.24773e-09	-0.451029	0.00957397	4784	4029	8813	11	75056970	ARRB1;ARRB1
	cg01310137	0.88753	1.29405e-11	0.417117	0.0175444	5362	3449.5	8811.5	1	117018130	LOC101929023;LOC101929023
	cg16658412	0.827327	5.26772e-09	0.451029	0.00957397	4782	4029	8811	7	1883420	MAD1L1;MAD1L1;MAD1L1
	cg23309046	-0.904977	1.16391e-12	-0.410335	0.0196672	5473	3338	8811	13	49822903	CDADC1
	cg08221781	0.781012	1.33383e-07	0.498506	0.00368554	4106	4703	8809	11	66822904	RHOD
	cg17641278	-0.804215	2.93945e-08	-0.471376	0.00646302	4469	4340	8809	9	130341279	FAM129B;FAM129B
	cg07078095	-0.845023	1.17938e-09	-0.437464	0.0122857	5005	3803.5	8808.5	16	2054141	ZNF598
	cg20963529	-0.78097	1.33724e-07	-0.498506	0.00368554	4104	4703	8807	2	220163716	PTPRN;PTPRN;PTPRN
	cg11064966	-0.729454	2.17654e-06	-0.640936	7.7473e-05	3252	5554	8806	5	32506514
	cg07529210	-0.836322	2.51652e-09	-0.444247	0.0108587	4894	3911.5	8805.5	12	122019110	KDM2B;KDM2B
	cg09552892	-0.785496	1.0103e-07	-0.491723	0.00425918	4195	4610	8805	10	88718274	SNCG;MMRN2
	cg23465910	-0.804114	2.96008e-08	-0.471376	0.00646302	4465	4340	8805	2	43454929	ZFP36L2;LOC100129726
	cg24292016	-0.780574	1.37007e-07	-0.498506	0.00368554	4101	4703	8804	12	121087689	CABP1;CABP1;CABP1
	cg25595028	0.826526	5.61439e-09	0.451029	0.00957397	4775	4029	8804	11	117152479	RNF214;RNF214;RNF214
	cg11117926	0.903674	1.41514e-12	0.410335	0.0196672	5465	3338	8803	2	240588379
	cg07913390	0.868772	1.14891e-10	0.423899	0.0156156	5228	3571	8799	2	149819732	KIF5C;KIF5C
	cg10025200	-0.774933	1.9243e-07	-0.505288	0.00317979	4013	4784	8797	17	1477843	SLC43A2
	cg02315263	0.884556	1.87527e-11	0.417117	0.0175444	5345	3449.5	8794.5	11	73104604	RELT;RELT
	cg20961045	-0.734417	1.71075e-06	-0.593459	0.000343394	3325	5469	8794	17	55952128	CUEDC1
	cg01663057	-0.815997	1.2607e-08	-0.457811	0.00842023	4649	4143.5	8792.5	4	87927340	AFF1;AFF1
	cg11102611	-0.808706	2.14339e-08	-0.464594	0.00738664	4545	4246	8791	3	182971663	MCF2L2;B3GNT5
	cg14280466	-0.867651	1.29506e-10	-0.423899	0.0156156	5219	3571	8790	8	101920342
	cg22370057	-0.735925	1.58839e-06	-0.586677	0.000416932	3347	5441.5	8788.5	6	12957918	PHACTR1
	cg10577380	0.802629	3.27992e-08	0.471376	0.00646302	4447	4340	8787	7	149255764	ZNF767P;ZNF767P
	cg16696035	0.824929	6.36918e-09	0.451029	0.00957397	4758	4029	8787	17	17126176	FLCN;FLCN
	cg00429862	-0.766026	3.22751e-07	-0.518853	0.00234545	3852	4933	8785	17	12569487	MYOCD;MYOCD;MYOCD;MYOCD
	cg09469430	0.883038	2.25725e-11	0.417117	0.0175444	5335	3449.5	8784.5	10	103869748	LDB1;LDB1
	cg03036452	-0.900186	2.35586e-12	-0.410335	0.0196672	5445	3338	8783	22	46663545	TTC38
	cg08241406	-0.730244	2.09544e-06	-0.607024	0.000229881	3265	5510.5	8775.5	10	63808875	ARID5B;ARID5B
	cg08209099	-0.841856	1.56213e-09	-0.437464	0.0122857	4971	3803.5	8774.5	21	33942032
	cg02867079	-0.833794	3.11097e-09	-0.444247	0.0108587	4859	3911.5	8770.5	14	100111269	HHIPL1;HHIPL1
	cg16822853	0.814788	1.37878e-08	0.457811	0.00842023	4627	4143.5	8770.5	11	47911523
	cg06660867	0.773288	2.12083e-07	0.505288	0.00317979	3986	4784	8770	6	157540709
	cg25574270	-0.788545	8.33287e-08	-0.484941	0.00490799	4248	4517.5	8765.5	20	51301651
	cg01761409	-0.822734	7.55915e-09	-0.451029	0.00957397	4734	4029	8763	11	87908192	RAB38
	cg24625171	0.880292	3.13675e-11	0.417117	0.0175444	5313	3449.5	8762.5	11	107437524	ALKBH8;ALKBH8
	cg06735849	0.746546	9.28256e-07	0.552765	0.00103507	3513	5248	8761	2	169526280	LASS6
	cg26476169	0.746543	9.28441e-07	0.552765	0.00103507	3512	5248	8760	8	73734686	KCNB2
	cg24094501	0.840872	1.70256e-09	0.437464	0.0122857	4955	3803.5	8758.5	16	4227178
	cg07303991	0.78324	1.16281e-07	0.491723	0.00425918	4148	4610	8758	11	60761375	CD6;CD6;CD6;CD6
	cg22982767	-0.746211	9.44519e-07	-0.552765	0.00103507	3507	5248	8755	22	46454012	LOC150381
	cg03862381	-0.793049	6.23271e-08	-0.478158	0.0056398	4323	4429	8752	19	18575773	ELL
	cg04525943	-0.78773	8.77595e-08	-0.484941	0.00490799	4232	4517.5	8749.5	19	2579529	GNG7
	cg01810346	0.759685	4.6016e-07	0.525635	0.00200488	3739	5005	8744	6	169562727
	cg08882329	0.876999	4.6062e-11	0.417117	0.0175444	5294	3449.5	8743.5	1	54887098
	cg08034070	-0.763926	3.6343e-07	-0.518853	0.00234545	3810	4933	8743	17	40805868
	cg22323494	0.831119	3.87863e-09	0.444247	0.0108587	4831	3911.5	8742.5	17	2281220	SGSM2;SGSM2
	cg21629546	0.776341	1.7695e-07	0.498506	0.00368554	4035	4703	8738	10	24499162	KIAA1217;KIAA1217;KIAA1217;KIAA1217
	cg24101359	-0.916781	1.72531e-13	-0.403552	0.0219985	5518	3219.5	8737.5	6	42928495	GNMT
	cg01006193	-0.776287	1.77521e-07	-0.498506	0.00368554	4033	4703	8736	12	6097872	VWF
	cg15590387	-0.838952	2.01087e-09	-0.437464	0.0122857	4927	3803.5	8730.5	17	49009145
	cg01560399	-0.758577	4.89035e-07	-0.525635	0.00200488	3725	5005	8730	20	10655464	JAG1
	cg02861178	-0.891551	7.7063e-12	-0.410335	0.0196672	5391	3338	8729	20	10492319	C20orf94
	cg04152622	0.847512	9.41434e-10	0.430682	0.0138672	5031	3694	8725	14	73587212	RBM25
	cg18376017	0.781306	1.31004e-07	0.491723	0.00425918	4113	4610	8723	15	91407407
	cg25779306	0.804763	2.82953e-08	0.464594	0.00738664	4477	4246	8723	22	38837963	KCNJ4;KCNJ4
	cg11354101	0.811759	1.72097e-08	0.457811	0.00842023	4579	4143.5	8722.5	17	25798880	KSR1
	cg26237512	-0.766396	3.16034e-07	-0.51207	0.00273517	3864	4858	8722	15	95388002
	cg13892322	-0.85911	3.11735e-10	-0.423899	0.0156156	5149	3571	8720	6	31648564	LY6G5C
	cg07853571	0.811569	1.74487e-08	0.457811	0.00842023	4576	4143.5	8719.5	10	119964254	CASC2;CASC2
	cg19681886	0.754127	6.22468e-07	0.532418	0.00170817	3641	5078	8719	20	62902916	PCMTD2;PCMTD2
	cg13232584	0.837724	2.23389e-09	0.437464	0.0122857	4913	3803.5	8716.5	1	15817752	CELA2B
	cg25527508	0.846862	9.98859e-10	0.430682	0.0138672	5022	3694	8716	11	6672368	DCHS1
	cg04667087	0.797026	4.79409e-08	0.471376	0.00646302	4375	4340	8715	9	123703527
	cg08730959	0.774905	1.9275e-07	0.498506	0.00368554	4012	4703	8715	3	54169058	CACNA2D3
	cg17841979	0.753775	6.34337e-07	0.532418	0.00170817	3637	5078	8715	6	7692706
	cg20928346	0.889626	9.90054e-12	0.410335	0.0196672	5375	3338	8713	12	121398603
	cg22281380	-0.828737	4.70499e-09	-0.444247	0.0108587	4800	3911.5	8711.5	7	50861467	GRB10
	cg15622169	0.796583	4.93781e-08	0.471376	0.00646302	4371	4340	8711	14	99878552	SETD3;SETD3
	cg01400089	-0.746148	9.47574e-07	-0.545982	0.00122748	3504	5206	8710	3	134093972	AMOTL2;AMOTL2;AMOTL2
	cg09527327	0.790693	7.26142e-08	0.478158	0.0056398	4281	4429	8710	14	96849975	GSKIP;GSKIP;GSKIP;GSKIP
	cg22017309	-0.780544	1.37258e-07	-0.491723	0.00425918	4099	4610	8709	11	61685499	RAB3IL1
	cg16378243	0.762093	4.02692e-07	0.518853	0.00234545	3775	4933	8708	10	134550922	INPP5A
	cg23071180	0.836671	2.4433e-09	0.437464	0.0122857	4900	3803.5	8703.5	11	77585638
	cg22700848	-0.818628	1.03497e-08	-0.451029	0.00957397	4673	4029	8702	12	124990942	NCOR2;NCOR2
	cg23939808	-0.795853	5.18317e-08	-0.471376	0.00646302	4359	4340	8699	6	30043097	RNF39;RNF39
	cg16025188	0.74482	1.01474e-06	0.545982	0.00122748	3490	5206	8696	14	66892329
	cg14567877	0.779303	1.48031e-07	0.491723	0.00425918	4082	4610	8692	3	123071300	ADCY5
	cg08079596	-0.78932	7.93026e-08	-0.478158	0.0056398	4259	4429	8688	2	85999628	ATOH8
	cg01134957	0.835078	2.79458e-09	0.437464	0.0122857	4883	3803.5	8686.5	3	49667424	BSN
	cg12061176	-0.816508	1.21353e-08	-0.451029	0.00957397	4657	4029	8686	13	43891253	ENOX1;ENOX1;ENOX1
	cg02088086	0.778954	1.51201e-07	0.491723	0.00425918	4074	4610	8684	20	50226012	ATP9A
	cg03825790	-0.772625	2.20507e-07	-0.498506	0.00368554	3976	4703	8679	20	10655644	JAG1
	cg02028751	-0.788575	8.31665e-08	-0.478158	0.0056398	4249	4429	8678	17	74378849
	cg19371429	-0.788444	8.38632e-08	-0.478158	0.0056398	4246	4429	8675	5	176267482	UNC5A
	cg19836706	0.759656	4.6089e-07	0.518853	0.00234545	3738	4933	8671	6	152547371	SYNE1;SYNE1
	cg13871843	0.793635	5.99826e-08	0.471376	0.00646302	4330	4340	8670	1	9887984
	cg00955769	-0.7434	1.09131e-06	-0.545982	0.00122748	3463	5206	8669	6	30042385	RNF39;RNF39
	cg23027574	-0.824735	6.46699e-09	-0.444247	0.0108587	4757	3911.5	8668.5	6	30043194	RNF39;RNF39
	cg02792829	-0.80027	3.85407e-08	-0.464594	0.00738664	4419	4246	8665	15	40762807	CHST14
	cg00577865	-0.824299	6.6915e-09	-0.444247	0.0108587	4752	3911.5	8663.5	5	81075060
	cg02178599	0.763395	3.74429e-07	0.51207	0.00273517	3802	4858	8660	22	28152432	MN1
	cg04655662	-0.755235	5.86446e-07	-0.525635	0.00200488	3655	5005	8660	17	79283230	C17orf55
	cg23249839	-0.737442	1.47333e-06	-0.559547	0.000869648	3369	5291	8660	19	3682895	PIP5K1C;PIP5K1C;PIP5K1C
	cg11426250	0.746159	9.47077e-07	0.5392	0.00145051	3506	5151.5	8657.5	17	10002564	GAS7
	cg24313230	0.823989	6.85605e-09	0.444247	0.0108587	4744	3911.5	8655.5	14	71994981	SIPA1L1;SIPA1L1
	cg17669079	-0.787387	8.96836e-08	-0.478158	0.0056398	4224	4429	8653	15	31325265	TRPM1;TRPM1;TRPM1
	cg15924217	-0.840979	1.68681e-09	-0.430682	0.0138672	4957	3694	8651	4	54965684	GSX2
	cg10384093	0.799064	4.1818e-08	0.464594	0.00738664	4404	4246	8650	16	73371499
	cg03375194	0.786704	9.36425e-08	0.478158	0.0056398	4218	4429	8647	1	201615975	NAV1
	cg27662167	0.814151	1.44506e-08	0.451029	0.00957397	4615	4029	8644	1	21949395	RAP1GAP;RAP1GAP;RAP1GAP
	cg06277277	0.805964	2.60165e-08	0.457811	0.00842023	4499	4143.5	8642.5	1	161208307	NR1I3;NR1I3;NR1I3;NR1I3;NR1I3;NR1I3;NR1I3;NR1I3;NR1I3;NR1I3;NR1I3;NR1I3;NR1I3;NR1I3;NR1I3
	cg03386446	-0.822506	7.69342e-09	-0.444247	0.0108587	4728	3911.5	8639.5	1	229715203
	cg00234248	0.775985	1.80752e-07	0.491723	0.00425918	4029	4610	8639	11	92180636	FAT3
	cg15821879	0.840211	1.80335e-09	0.430682	0.0138672	4945	3694	8639	10	87831757	GRID1
	cg08781327	0.770343	2.51922e-07	0.498506	0.00368554	3933	4703	8636	8	29260197
	cg12725590	0.830985	3.92131e-09	0.437464	0.0122857	4829	3803.5	8632.5	2	208602795	CCNYL1;CCNYL1
	cg04208077	0.813303	1.53792e-08	0.451029	0.00957397	4603	4029	8632	21	36532538
	cg17532978	-0.797872	4.53077e-08	-0.464594	0.00738664	4384	4246	8630	12	55413394	NEUROD4
	cg13964960	0.80532	2.72176e-08	0.457811	0.00842023	4486	4143.5	8629.5	12	68671795
	cg23729005	0.74911	8.12182e-07	0.532418	0.00170817	3551	5078	8629	2	219596471	TTLL4
	cg18276249	0.735058	1.65767e-06	0.559547	0.000869648	3337	5291	8628	15	63919320	HERC1
	cg01310881	-0.719089	3.54064e-06	-0.620589	0.000151052	3088	5535.5	8623.5	12	125383514
	cg26173417	0.780847	1.34738e-07	0.484941	0.00490799	4103	4517.5	8620.5	7	672515	PRKAR1B;PRKAR1B;PRKAR1B;PRKAR1B;PRKAR1B;PRKAR1B
	cg23370213	-0.820874	8.72389e-09	-0.444247	0.0108587	4708	3911.5	8619.5	8	17355133	SLC7A2
	cg11847468	-0.796678	4.90656e-08	-0.464594	0.00738664	4372	4246	8618	10	3825031	KLF6;KLF6;KLF6;KLF6
	cg06732395	-0.820333	9.09265e-09	-0.444247	0.0108587	4700	3911.5	8611.5	5	180018722	SCGB3A1
	cg24460884	-0.811827	1.71247e-08	-0.451029	0.00957397	4580	4029	8609	8	97657345	PGCP
	cg26479230	0.779872	1.42997e-07	0.484941	0.00490799	4091	4517.5	8608.5	19	12948275	MAST1
	cg08881019	-0.784793	1.05575e-07	-0.478158	0.0056398	4178	4429	8607	1	156096178	LMNA;LMNA;LMNA
	cg13173164	-0.764552	3.50839e-07	-0.505288	0.00317979	3822	4784	8606	1	205225359	TMCC2;TMCC2;TMCC2;TMCC2;TMCC2
	cg13031190	0.768283	2.83726e-07	0.498506	0.00368554	3901	4703	8604	1	233124616	PCNXL2
	cg18504811	0.847471	9.44911e-10	0.423899	0.0156156	5030	3571	8601	16	15700175	KIAA0430;KIAA0430;KIAA0430
	cg18727072	0.837436	2.28955e-09	0.430682	0.0138672	4907	3694	8601	1	32202215	ADGRB2;ADGRB2
	cg16271954	0.789305	7.93796e-08	0.471376	0.00646302	4258	4340	8598	6	31685575	LY6G6D
	cg10987864	-0.827746	5.09463e-09	-0.437464	0.0122857	4793	3803.5	8596.5	9	135645610	AK8
	cg07007118	-0.827706	5.11083e-09	-0.437464	0.0122857	4791	3803.5	8594.5	2	237477262	CXCR7
	cg16859755	0.738649	1.38734e-06	0.545982	0.00122748	3387	5206	8593	16	66770061	DYNC1LI2;DYNC1LI2
	cg18339591	0.763689	3.68295e-07	0.505288	0.00317979	3807	4784	8591	13	94022280	GPC6
	cg05382123	-0.751282	7.24369e-07	-0.525635	0.00200488	3583	5005	8588	1	34632585	C1orf94;CSMD2
	cg11318218	0.783895	1.11652e-07	0.478158	0.0056398	4156	4429	8585	2	101439712	NPAS2
	cg01392564	0.740552	1.26091e-06	0.5392	0.00145051	3426	5151.5	8577.5	6	34079162	GRM4;GRM4;GRM4;GRM4;GRM4
	cg14485977	0.845144	1.16666e-09	0.423899	0.0156156	5006	3571	8577	4	6557420	PPP2R2C;PPP2R2C
	cg10727432	0.87039	9.64681e-11	0.410335	0.0196672	5238	3338	8576	14	72083707	SIPA1L1
	cg25753722	-0.728761	2.25002e-06	-0.56633	0.000727929	3239	5335.5	8574.5	17	70498417
	cg01090654	0.782901	1.18747e-07	0.478158	0.0056398	4144	4429	8573	2	47038757
	cg15403283	0.793414	6.08558e-08	0.464594	0.00738664	4326	4246	8572	14	65233334	SPTB;SPTB
	cg15611417	-0.762529	3.93015e-07	-0.505288	0.00317979	3788	4784	8572	13	20798653	GJB6;GJB6;GJB6;GJB6
	cg27493649	-0.73736	1.47934e-06	-0.545982	0.00122748	3366	5206	8572	6	30042987	RNF39;RNF39
	cg04935121	-0.78273	1.20008e-07	-0.478158	0.0056398	4142	4429	8571	11	63775413	MACROD1
	cg18051762	-0.80055	3.78133e-08	-0.457811	0.00842023	4424	4143.5	8567.5	19	40388677	FCGBP
	cg26971042	-0.816468	1.21716e-08	-0.444247	0.0108587	4656	3911.5	8567.5	15	70387217	TLE3;TLE3;TLE3
	cg03494502	-0.844014	1.29075e-09	-0.423899	0.0156156	4992	3571	8563	16	27781794	KIAA0556
	cg23963351	-0.807716	2.29942e-08	-0.451029	0.00957397	4531	4029	8560	1	43834180	ELOVL1
	cg27424261	0.824504	6.58517e-09	0.437464	0.0122857	4756	3803.5	8559.5	2	15317393	NBAS;NBAS
	cg25254825	-0.833844	3.09797e-09	-0.430682	0.0138672	4862	3694	8556	12	128850696	TMEM132C
	cg26767214	-0.867606	1.3013e-10	-0.410335	0.0196672	5217	3338	8555	15	40762864	CHST14
	cg16971745	-0.854639	4.82727e-10	-0.417117	0.0175444	5104	3449.5	8553.5	2	163175403	IFIH1
	cg10726517	-0.842975	1.41546e-09	-0.423899	0.0156156	4981	3571	8552	11	368712	B4GALNT4
	cg19306948	0.799267	4.12486e-08	0.457811	0.00842023	4408	4143.5	8551.5	1	17308206	MFAP2;MFAP2;MFAP2;MFAP2
	cg19930314	0.833522	3.18205e-09	0.430682	0.0138672	4854	3694	8548	7	98593876	TRRAP
	cg12013591	-0.748408	8.42573e-07	-0.525635	0.00200488	3541	5005	8546	19	11199965	LDLR
	cg19138478	0.785857	9.87671e-08	0.471376	0.00646302	4205	4340	8545	3	185200409	MAP3K13
	cg25251738	-0.806468	2.51118e-08	-0.451029	0.00957397	4512	4029	8541	13	30995663
	cg04156555	-0.752188	6.90386e-07	-0.518853	0.00234545	3603	4933	8536	6	26087816	HFE;HFE;HFE;HFE;HFE;HFE;HFE;HFE;HFE;HFE
	cg11262412	0.769881	2.58754e-07	0.491723	0.00425918	3926	4610	8536	11	112002475
	cg08051728	0.831918	3.63283e-09	0.430682	0.0138672	4839	3694	8533	2	240582281
	cg24724084	-0.865855	1.56553e-10	-0.410335	0.0196672	5193	3338	8531	15	48011382	SEMA6D;SEMA6D;SEMA6D;SEMA6D;SEMA6D;SEMA6D
	cg01383274	-0.897447	3.46973e-12	-0.39677	0.0245533	5430	3099.5	8529.5	2	7571241
	cg10743367	0.78504	1.03959e-07	0.471376	0.00646302	4187	4340	8527	16	7472749	RBFOX1;RBFOX1;RBFOX1;RBFOX1;RBFOX1;RBFOX1;RBFOX1
	cg15584221	0.774627	1.95959e-07	0.484941	0.00490799	4008	4517.5	8525.5	1	210546902	HHAT;HHAT;HHAT;HHAT;HHAT;HHAT
	cg04061072	-0.718637	3.61472e-06	-0.586677	0.000416932	3081	5441.5	8522.5	10	92811846	LINC00502
	cg14583319	0.821775	8.1405e-09	0.437464	0.0122857	4716	3803.5	8519.5	3	122997585
	cg06846282	0.75927	4.70792e-07	0.505288	0.00317979	3733	4784	8517	17	28958954	LRRC37BP1;LRRC37BP1
	cg16348112	-0.821157	8.53677e-09	-0.437464	0.0122857	4712	3803.5	8515.5	1	9258798
	cg00827895	0.821126	8.55722e-09	0.437464	0.0122857	4710	3803.5	8513.5	6	36805384	CPNE5
	cg14760656	-0.75518	5.88205e-07	-0.51207	0.00273517	3654	4858	8512	3	125983616
	cg00560428	0.829528	4.41426e-09	0.430682	0.0138672	4813	3694	8507	22	22215962	MAPK1;MAPK1
	cg10484958	-0.779139	1.49509e-07	-0.478158	0.0056398	4078	4429	8507	13	53424127	PCDH8;PCDH8
	cg14523881	0.812781	1.59767e-08	0.444247	0.0108587	4593	3911.5	8504.5	1	213164074	VASH2;VASH2;VASH2
	cg19599410	-0.795895	5.16858e-08	-0.457811	0.00842023	4360	4143.5	8503.5	19	10535544	PDE4A
	cg01069459	0.736078	1.57644e-06	0.5392	0.00145051	3349	5151.5	8500.5	5	173739739
	cg24099241	0.788422	8.39796e-08	0.464594	0.00738664	4245	4246	8491	19	41241624	ITPKC
	cg01169008	-0.762482	3.94034e-07	-0.498506	0.00368554	3785	4703	8488	1	54364918	DIO1;DIO1;DIO1;DIO1
	cg05261349	0.711168	5.06332e-06	0.607024	0.000229881	2977	5510.5	8487.5	16	70473841	ST3GAL2
	cg13327129	0.744034	1.05649e-06	0.525635	0.00200488	3479	5005	8484	7	157469119	PTPRN2;PTPRN2;PTPRN2;PTPRN2;PTPRN2
	cg01686463	0.715653	4.14099e-06	0.586677	0.000416932	3042	5441.5	8483.5	7	1733260
	cg11974156	0.739577	1.32429e-06	0.532418	0.00170817	3405	5078	8483	10	134212697	PWWP2B;PWWP2B
	cg02853251	0.810658	1.86361e-08	0.444247	0.0108587	4569	3911.5	8480.5	3	124842678	SLC12A8;SLC12A8
	cg11343577	0.756963	5.34056e-07	0.505288	0.00317979	3696	4784	8480	21	29706182
	cg22774726	0.793863	5.90948e-08	0.457811	0.00842023	4335	4143.5	8478.5	1	117465985	PTGFRN
	cg25196688	0.847248	9.64382e-10	0.417117	0.0175444	5027	3449.5	8476.5	12	3421025
	cg20987850	-0.871856	8.21624e-11	-0.403552	0.0219985	5255	3219.5	8474.5	12	49609178
	cg17126250	0.837145	2.34699e-09	0.423899	0.0156156	4902	3571	8473	7	106759732	PRKAR2B
	cg24254843	0.871437	8.60357e-11	0.403552	0.0219985	5252	3219.5	8471.5	14	78130018
	cg02632323	0.817345	1.1399e-08	0.437464	0.0122857	4663	3803.5	8466.5	1	49517474	AGBL4
	cg00400861	-0.743107	1.10775e-06	-0.525635	0.00200488	3460	5005	8465	5	140306930	PCDHAC1;PCDHAC1;PCDHA1;PCDHA1;PCDHA2;PCDHA3;PCDHA4;PCDHA5;PCDHA6;PCDHA6;PCDHA7;PCDHA8;PCDHA9;PCDHA10;PCDHA10;PCDHA11;PCDHA12;PCDHA13
	cg07740476	-0.846401	1.04151e-09	-0.417117	0.0175444	5015	3449.5	8464.5	3	182971308	MCF2L2;B3GNT5
	cg09774741	0.825666	6.00998e-09	0.430682	0.0138672	4768	3694	8462	2	131799068	ARHGEF4;ARHGEF4
	cg26470599	0.808912	2.11211e-08	0.444247	0.0108587	4550	3911.5	8461.5	2	25565841	DNMT3A;DNMT3A;DNMT3A
	cg08401758	-0.721578	3.15629e-06	-0.56633	0.000727929	3123	5335.5	8458.5	16	87887443	SLC7A5
	cg16341228	0.816367	1.2264e-08	0.437464	0.0122857	4653	3803.5	8456.5	11	18754214	PTPN5;PTPN5;PTPN5;PTPN5;PTPN5;PTPN5
	cg14222093	0.760559	4.38488e-07	0.498506	0.00368554	3753	4703	8456	5	137945130
	cg00151906	0.844415	1.24535e-09	0.417117	0.0175444	5001	3449.5	8450.5	1	154548273	CHRNB2
	cg07773434	-0.834689	2.8872e-09	-0.423899	0.0156156	4879	3571	8450	11	64015289	PPP1R14B
	cg15484167	0.800281	3.85114e-08	0.451029	0.00957397	4421	4029	8450	18	35109425	CELF4;CELF4;CELF4;CELF4
	cg25449700	-0.713244	4.61539e-06	-0.586677	0.000416932	3008	5441.5	8449.5	4	38320637
	cg13743760	0.904595	1.23303e-12	0.389987	0.027347	5470	2976.5	8446.5	12	125103161
	cg09357825	-0.868677	1.16065e-10	-0.403552	0.0219985	5226	3219.5	8445.5	10	45491912	C10orf25
	cg03267470	0.775405	1.87105e-07	0.478158	0.0056398	4016	4429	8445	10	72291091	PALD1
	cg10553890	0.71477	4.30942e-06	0.579894	0.000504083	3032	5410	8442	11	83074588
	cg25491558	-0.824008	6.84562e-09	-0.430682	0.0138672	4745	3694	8439	10	65472123
	cg04385484	0.785108	1.03518e-07	0.464594	0.00738664	4189	4246	8435	14	100587274	EVL
	cg17777592	-0.750262	7.64469e-07	-0.51207	0.00273517	3571	4858	8429	13	49975418	CAB39L;CAB39L;CAB39L
	cg13867915	-0.798528	4.33551e-08	-0.451029	0.00957397	4395	4029	8424	1	27050039	ARID1A;ARID1A
	cg16243076	-0.753594	6.40498e-07	-0.505288	0.00317979	3633	4784	8417	8	102405502
	cg12360424	-0.806181	2.56241e-08	-0.444247	0.0108587	4504	3911.5	8415.5	4	54568961
	cg11478495	0.832386	3.49544e-09	0.423899	0.0156156	4842	3571	8413	10	53058473	PRKG1;PRKG1;MIR605
	cg04762133	0.831796	3.66934e-09	0.423899	0.0156156	4838	3571	8409	1	36474329	AGO3;AGO3
	cg18935449	0.712849	4.6977e-06	0.579894	0.000504083	2999	5410	8409	11	45723785
	cg25982743	-0.784023	1.10767e-07	-0.464594	0.00738664	4160	4246	8406	3	12200236	TIMP4;SYN2;SYN2
	cg21669590	-0.714251	4.41132e-06	-0.573112	0.000606959	3023	5375.5	8398.5	1	156828787	INSRR;NTRK1
	cg11570367	-0.789012	8.08821e-08	-0.457811	0.00842023	4254	4143.5	8397.5	13	114896683	RASA3
	cg22576878	0.772216	2.25861e-07	0.478158	0.0056398	3968	4429	8397	14	100246223
	cg26578923	-0.830713	4.00919e-09	-0.423899	0.0156156	4823	3571	8394	6	42928546	GNMT
	cg16584547	0.8627	2.17043e-10	0.403552	0.0219985	5170	3219.5	8389.5	16	4453431	CORO7-PAM16;CORO7;CORO7;CORO7
	cg02219001	0.819971	9.34736e-09	0.430682	0.0138672	4694	3694	8388	11	7780688
	cg06712779	0.788218	8.50819e-08	0.457811	0.00842023	4243	4143.5	8386.5	4	166966516	TLL1
	cg06634488	0.795539	5.29209e-08	0.451029	0.00957397	4356	4029	8385	14	105157713	INF2;INF2;INF2
	cg00797278	-0.848877	8.30566e-10	-0.410335	0.0196672	5040	3338	8378	3	32442928	CMTM7;CMTM7
	cg19038027	0.848733	8.41663e-10	0.410335	0.0196672	5038	3338	8376	10	134306852
	cg19219435	0.782356	1.22812e-07	0.464594	0.00738664	4130	4246	8376	19	15354051	BRD4
	cg12902062	-0.703698	7.02029e-06	-0.607024	0.000229881	2864	5510.5	8374.5	20	39316218	MAFB;MAFB
	cg02879081	0.914024	2.76104e-13	0.383205	0.0303957	5513	2859	8372	14	102500684	DYNC1H1
	cg23252622	0.751451	7.17923e-07	0.505288	0.00317979	3587	4784	8371	7	143127640	EPHA1-AS1
	cg08150312	0.776019	1.80387e-07	0.471376	0.00646302	4030	4340	8370	16	46847274	C16orf87
	cg09039987	0.794341	5.72681e-08	0.451029	0.00957397	4341	4029	8370	21	35221000	ITSN1
	ch.3.3598421F	-0.765878	3.25476e-07	-0.484941	0.00490799	3849	4517.5	8366.5	3	184086950
	cg17694808	-0.78194	1.25997e-07	-0.464594	0.00738664	4119	4246	8365	3	24517606	THRB;THRB;THRB;THRB
	cg03913499	0.802964	3.20526e-08	0.444247	0.0108587	4451	3911.5	8362.5	18	55892629	NEDD4L;NEDD4L;NEDD4L;NEDD4L;NEDD4L;NEDD4L;NEDD4L;NEDD4L;NEDD4L;NEDD4L
	cg16320783	0.781396	1.30283e-07	0.464594	0.00738664	4116	4246	8362	6	15526617	DTNBP1;DTNBP1;DTNBP1;DTNBP1;DTNBP1;DTNBP1
	cg04639174	-0.81781	1.10083e-08	-0.430682	0.0138672	4667	3694	8361	11	36532425	TRAF6;TRAF6
	cg26545623	0.765176	3.38685e-07	0.484941	0.00490799	3836	4517.5	8353.5	13	40677344
	cg22392793	0.816632	1.20239e-08	0.430682	0.0138672	4658	3694	8352	2	99554416
	cg26016888	0.889363	1.0242e-11	0.389987	0.027347	5371	2976.5	8347.5	10	80984557	ZMIZ1
	cg10334489	0.801394	3.56996e-08	0.444247	0.0108587	4434	3911.5	8345.5	17	25798878	KSR1
	cg26391508	0.808488	2.17679e-08	0.437464	0.0122857	4542	3803.5	8345.5	5	106802278	EFNA5
	cg06268849	0.759555	4.63461e-07	0.491723	0.00425918	3735	4610	8345	3	194308655	TMEM44;TMEM44;TMEM44;TMEM44
	cg02795891	0.719518	3.47149e-06	0.552765	0.00103507	3095	5248	8343	9	134634506
	cg11335171	0.725924	2.57505e-06	0.5392	0.00145051	3191	5151.5	8342.5	6	33173333	HSD17B8
	cg07477751	0.734887	1.67167e-06	0.525635	0.00200488	3333	5005	8338	11	18765570	PTPN5;PTPN5;PTPN5;PTPN5;PTPN5;PTPN5;PTPN5;PTPN5;PTPN5;PTPN5;PTPN5;PTPN5
	cg02566789	0.84418	1.27179e-09	0.410335	0.0196672	4996	3338	8334	13	40058966	LHFP
	cg09770475	-0.834602	2.9081e-09	-0.417117	0.0175444	4877	3449.5	8326.5	17	4812443
	cg02353165	-0.81513	1.34438e-08	-0.430682	0.0138672	4632	3694	8326	6	42928485	GNMT
	cg04864538	0.78489	1.0494e-07	0.457811	0.00842023	4181	4143.5	8324.5	7	158301178	PTPRN2;PTPRN2;PTPRN2
	cg16276063	-0.733782	1.76482e-06	-0.525635	0.00200488	3318	5005	8323	3	181421703	SOX2OT
	cg21565627	-0.868165	1.22605e-10	-0.39677	0.0245533	5223	3099.5	8322.5	22	36044486	APOL6;APOL6
	cg03781234	0.799161	4.1545e-08	0.444247	0.0108587	4406	3911.5	8317.5	11	126506851	KIRREL3;KIRREL3;KIRREL3
	cg10247405	0.78466	1.06457e-07	0.457811	0.00842023	4174	4143.5	8317.5	4	3651233
	cg01755091	0.814665	1.39142e-08	0.430682	0.0138672	4623	3694	8317	1	230931174	CAPN9;CAPN9
	cg03555730	-0.778811	1.52515e-07	-0.464594	0.00738664	4071	4246	8317	14	76796027
	cg20999663	-0.806557	2.49556e-08	-0.437464	0.0122857	4513	3803.5	8316.5	1	179261588	SOAT1;SOAT1;SOAT1;SOAT1
	cg03170192	-0.778681	1.53722e-07	-0.464594	0.00738664	4067	4246	8313	12	58230833	CTDSP2
	cg19502417	0.772289	2.24897e-07	0.471376	0.00646302	3972	4340	8312	1	21930336	RAP1GAP;RAP1GAP;RAP1GAP
	cg05514680	-0.701385	7.75227e-06	-0.600241	0.000281595	2816	5492.5	8308.5	17	7461556	TNFSF12-TNFSF13;TNFSF13;TNFSF13;TNFSF13
	cg21197216	-0.767025	3.04918e-07	-0.478158	0.0056398	3874	4429	8303	1	34632588	C1orf94;CSMD2
	cg23117250	0.84133	1.63582e-09	0.410335	0.0196672	4963	3338	8301	17	80649886	RAB40B
	cg08916505	0.881886	2.59402e-11	0.389987	0.027347	5324	2976.5	8300.5	4	862249	GAK;GAK
	cg06105694	-0.789569	7.80497e-08	-0.451029	0.00957397	4266	4029	8295	17	36585340
	cg05310309	0.822248	7.8485e-09	0.423899	0.0156156	4723	3571	8294	2	109257429	LIMS1
	cg09671309	0.880761	2.96701e-11	0.389987	0.027347	5317	2976.5	8293.5	12	122158208	TMEM120B
	cg01112674	-0.805333	2.71922e-08	-0.437464	0.0122857	4487	3803.5	8290.5	11	45827327	SLC35C1;SLC35C1;SLC35C1;SLC35C1
	cg12744722	-0.776572	1.74523e-07	-0.464594	0.00738664	4038	4246	8284	12	111473809	CUX2
	cg22422051	-0.840226	1.8011e-09	-0.410335	0.0196672	4946	3338	8284	3	124303360	KALRN;KALRN
	cg21757542	-0.766029	3.22709e-07	-0.478158	0.0056398	3854	4429	8283	3	9189443	SRGAP3;SRGAP3
	cg21185826	-0.740229	1.28161e-06	-0.51207	0.00273517	3418	4858	8276	17	47979513
	cg24729481	-0.820513	8.96826e-09	-0.423899	0.0156156	4702	3571	8273	1	43833600	ELOVL1;ELOVL1
	cg26550235	-0.877439	4.37845e-11	-0.389987	0.027347	5296	2976.5	8272.5	1	19277202	IFFO2
	cg02639714	-0.849853	7.58801e-10	-0.403552	0.0219985	5052	3219.5	8271.5	1	214453845	SMYD2
	cg20658734	-0.820256	9.14578e-09	-0.423899	0.0156156	4698	3571	8269	1	51983858	EPS15
	cg26337070	-0.701902	7.58287e-06	-0.586677	0.000416932	2826	5441.5	8267.5	2	85999873	ATOH8
	cg27247697	-0.849343	7.9559e-10	-0.403552	0.0219985	5045	3219.5	8264.5	2	87018054	CD8A;CD8A;CD8A;CD8A;CD8A;CD8A
	cg26546874	0.893378	6.04831e-12	0.383205	0.0303957	5405	2859	8264	12	131090972
	cg02236672	0.829443	4.4446e-09	0.417117	0.0175444	4810	3449.5	8259.5	5	132449216
	cg17900288	0.874501	6.12083e-11	0.389987	0.027347	5279	2976.5	8255.5	19	50227645
	cg05908149	0.837908	2.19913e-09	0.410335	0.0196672	4914	3338	8252	16	29228596
	cg24656133	0.787221	9.06355e-08	0.451029	0.00957397	4222	4029	8251	12	52453433
	cg05791870	0.891544	7.71335e-12	0.383205	0.0303957	5390	2859	8249	16	136656	C16orf35;C16orf35
	cg05873635	-0.738879	1.37148e-06	-0.51207	0.00273517	3390	4858	8248	3	45980975	FYCO1
	cg03516452	-0.808853	2.12096e-08	-0.430682	0.0138672	4548	3694	8242	10	44806558
	cg21745585	0.786375	9.5606e-08	0.451029	0.00957397	4212	4029	8241	4	1838947	LETM1
	cg09749502	-0.72837	2.29249e-06	-0.525635	0.00200488	3234	5005	8239	8	22410243	SORBS3
	cg15207619	-0.753476	6.44556e-07	-0.491723	0.00425918	3629	4610	8239	13	49975643	CAB39L;CAB39L;CAB39L
	cg00099383	0.73303	1.83079e-06	0.518853	0.00234545	3304	4933	8237	6	168633917
	cg01681193	0.728148	2.31695e-06	0.525635	0.00200488	3230	5005	8235	8	104132830
	cg15453997	0.768015	2.88127e-07	0.471376	0.00646302	3894	4340	8234	1	28160871	PPP1R8;PPP1R8;SCARNA1;PPP1R8
	cg04513549	-0.827349	5.25871e-09	-0.417117	0.0175444	4783	3449.5	8232.5	10	1651238	ADARB2
	cg17332023	0.727985	2.33496e-06	0.525635	0.00200488	3226	5005	8231	1	205226422	TMCC2
	cg11305677	-0.845853	1.09442e-09	-0.403552	0.0219985	5011	3219.5	8230.5	4	54957484
	cg10740573	0.75775	5.11658e-07	0.484941	0.00490799	3712	4517.5	8229.5	14	105936599	MTA1
	cg08093983	0.800599	3.76879e-08	0.437464	0.0122857	4425	3803.5	8228.5	9	123106751
	cg03525380	0.731977	1.92705e-06	0.518853	0.00234545	3294	4933	8227	7	100018288	ZCWPW1;ZCWPW1;ZCWPW1;ZCWPW1
	cg11537784	0.807748	2.29425e-08	0.430682	0.0138672	4532	3694	8226	21	43231272	PRDM15;PRDM15;PRDM15;PRDM15;PRDM15;PRDM15
	cg13454226	-0.757193	5.27436e-07	-0.484941	0.00490799	3701	4517.5	8218.5	10	3823758	KLF6;KLF6;KLF6;KLF6
	cg20214464	0.806758	2.46044e-08	0.430682	0.0138672	4515	3694	8209	1	169430464	CCDC181
	cg20268913	0.751888	7.01472e-07	0.491723	0.00425918	3596	4610	8206	11	121921001
	cg09813986	-0.756708	5.41506e-07	-0.484941	0.00490799	3687	4517.5	8204.5	5	32445429	ZFR
	cg18695689	0.854654	4.82044e-10	0.39677	0.0245533	5105	3099.5	8204.5	8	128814944
	cg07918578	-0.745574	9.76082e-07	-0.498506	0.00368554	3499	4703	8202	22	26760549	SEZ6L;SEZ6L;SEZ6L;SEZ6L;SEZ6L;SEZ6L
	cg24652273	-0.699621	8.35614e-06	-0.579894	0.000504083	2789	5410	8199	11	1409777	BRSK2;BRSK2;BRSK2;BRSK2
	cg05228717	-0.798072	4.47035e-08	-0.437464	0.0122857	4389	3803.5	8192.5	12	132863109	GALNT9
	cg06141080	0.784092	1.10288e-07	0.451029	0.00957397	4163	4029	8192	6	47704202
	cg02085016	-0.797986	4.49615e-08	-0.437464	0.0122857	4388	3803.5	8191.5	16	86376985	LOC732275
	cg06175418	0.823797	6.95961e-09	0.417117	0.0175444	4742	3449.5	8191.5	5	133453774	TCF7;TCF7;TCF7;TCF7;TCF7;TCF7
	cg00011203	-0.761387	4.18804e-07	-0.478158	0.0056398	3762	4429	8191	1	9259066
	cg06532071	-0.78405	1.10579e-07	-0.451029	0.00957397	4161	4029	8190	12	132674849
	cg18684993	0.771101	2.41065e-07	0.464594	0.00738664	3944	4246	8190	12	69896430	FRS2;FRS2;FRS2;FRS2;FRS2;FRS2;FRS2;FRS2
	cg03657573	-0.805708	2.64884e-08	-0.430682	0.0138672	4494	3694	8188	3	182972326	MCF2L2;B3GNT5
	cg01432669	0.750473	7.56024e-07	0.491723	0.00425918	3577	4610	8187	8	21541317
	cg01541356	0.771012	2.42311e-07	0.464594	0.00738664	3941	4246	8187	20	35050458	DLGAP4
	cg10201923	0.790203	7.49382e-08	0.444247	0.0108587	4274	3911.5	8185.5	1	17308303	MFAP2;MFAP2;MFAP2;MFAP2
	cg03771385	-0.783613	1.13625e-07	-0.451029	0.00957397	4154	4029	8183	2	43454876	ZFP36L2;LOC100129726
	cg13184477	0.776615	1.74076e-07	0.457811	0.00842023	4039	4143.5	8182.5	3	190304296	IL1RAP;IL1RAP;IL1RAP;IL1RAP;IL1RAP;IL1RAP
	cg13917812	0.789692	7.74381e-08	0.444247	0.0108587	4268	3911.5	8179.5	22	28153741	MN1
	cg06383709	0.750155	7.6881e-07	0.491723	0.00425918	3569	4610	8179	16	26148977	HS3ST4
	cg26287666	0.783248	1.16226e-07	0.451029	0.00957397	4149	4029	8178	17	73155798
	cg05414754	-0.705322	6.54428e-06	-0.559547	0.000869648	2885	5291	8176	12	41582067	PDZRN4
	cg09736105	0.822266	7.83791e-09	0.417117	0.0175444	4725	3449.5	8174.5	9	123530046	FBXW2
	cg13650938	-0.733461	1.79272e-06	-0.51207	0.00273517	3315	4858	8173	19	2579075	GNG7
	cg21333519	0.822179	7.8905e-09	0.417117	0.0175444	4720	3449.5	8169.5	17	56388626	BZRAP1;BZRAP1;BZRAP1
	cg13400883	0.789256	7.96287e-08	0.444247	0.0108587	4257	3911.5	8168.5	4	108051791
	cg00684075	-0.738397	1.40491e-06	-0.505288	0.00317979	3382	4784	8166	2	85969661
	cg18005901	-0.78252	1.21574e-07	-0.451029	0.00957397	4137	4029	8166	6	33739558	LEMD2;LEMD2
	cg05783134	0.754779	6.01051e-07	0.484941	0.00490799	3648	4517.5	8165.5	16	87511403	ZCCHC14
	cg09084123	-0.693202	1.09311e-05	-0.593459	0.000343394	2695	5469	8164	9	94580339	ROR2
	cg05412028	-0.738198	1.4189e-06	-0.505288	0.00317979	3379	4784	8163	13	95952937	ABCC4;ABCC4
	cg07242750	0.812769	1.59907e-08	0.423899	0.0156156	4592	3571	8163	5	54348426
	cg01890333	0.704024	6.92236e-06	0.559547	0.000869648	2871	5291	8162	3	41567352	ULK4
	cg02207360	0.812704	1.60664e-08	0.423899	0.0156156	4591	3571	8162	15	37513262
	cg11888651	-0.728001	2.3332e-06	-0.518853	0.00234545	3229	4933	8162	15	75940778	SNX33
	cg00605392	-0.775384	1.87343e-07	-0.457811	0.00842023	4015	4143.5	8158.5	3	149250755	WWTR1;WWTR1;WWTR1
	cg01028379	0.863895	1.91971e-10	0.389987	0.027347	5179	2976.5	8155.5	7	4798471	FOXK1
	cg05523839	0.893713	5.78228e-12	0.376423	0.0337158	5409	2746.5	8155.5	17	17135379	FLCN;FLCN
	cg21152351	0.863406	2.01888e-10	0.389987	0.027347	5175	2976.5	8151.5	6	16057773
	cg16776310	0.731931	1.93134e-06	0.51207	0.00273517	3293	4858	8151	12	19291695	PLEKHA5;PLEKHA5;PLEKHA5;PLEKHA5
	cg22597383	-0.811705	1.72777e-08	-0.423899	0.0156156	4578	3571	8149	10	79731176
	cg11362062	-0.758158	5.0038e-07	-0.478158	0.0056398	3719	4429	8148	2	220036240	SLC23A3;SLC23A3;SLC23A3
	cg15555000	0.712691	4.73108e-06	0.5392	0.00145051	2995	5151.5	8146.5	5	132407867	HSPA4
	cg00128303	0.695742	9.83686e-06	0.579894	0.000504083	2736	5410	8146	20	36068560
	cg13863099	0.71235	4.80366e-06	0.5392	0.00145051	2992	5151.5	8143.5	7	44705690	OGDH;OGDH;OGDH
	cg12718985	0.689117	1.29229e-05	0.613806	0.000186792	2618	5524.5	8142.5	2	139273777	SPOPL
	cg18357908	-0.77372	2.06754e-07	-0.457811	0.00842023	3996	4143.5	8139.5	19	41107082	LTBP4;LTBP4;LTBP4
	cg07137110	0.716984	3.89823e-06	0.532418	0.00170817	3058	5078	8136	11	26330791
	cg15986413	-0.781144	1.32308e-07	-0.451029	0.00957397	4107	4029	8136	2	233352776	ECEL1
	cg26994484	-0.716813	3.92867e-06	-0.532418	0.00170817	3055	5078	8133	19	1873591
	cg00139496	-0.77343	2.10317e-07	-0.457811	0.00842023	3989	4143.5	8132.5	3	52731124	GLT8D1;GLT8D1;GLT8D1
	cg09756225	-0.801483	3.54822e-08	-0.430682	0.0138672	4437	3694	8131	7	73894999	GTF2IRD1;GTF2IRD1
	cg13200188	0.83762	2.25385e-09	0.403552	0.0219985	4911	3219.5	8130.5	11	3173907	OSBPL5;OSBPL5;OSBPL5
	cg01144053	-0.801425	3.56227e-08	-0.430682	0.0138672	4435	3694	8129	2	7571361
	cg10998805	0.793109	6.20819e-08	0.437464	0.0122857	4325	3803.5	8128.5	3	54041598
	cg13262594	0.735818	1.5968e-06	0.505288	0.00317979	3344	4784	8128	7	25926560
	cg23220533	-0.80925	2.06166e-08	-0.423899	0.0156156	4557	3571	8128	11	65553761	OVOL1
	cg09371344	0.859712	2.93591e-10	0.389987	0.027347	5151	2976.5	8127.5	4	1828603	LETM1
	cg17682290	-0.846996	9.86737e-10	-0.39677	0.0245533	5024	3099.5	8123.5	20	47368036	PREX1
	cg13347612	0.800822	3.712e-08	0.430682	0.0138672	4427	3694	8121	16	2796136	SRRM2-AS1;SRRM2-AS1
	cg03899229	-0.81816	1.0722e-08	-0.417117	0.0175444	4670	3449.5	8119.5	8	8821258
	cg12930100	-0.707318	5.99952e-06	-0.545982	0.00122748	2912	5206	8118	3	181428697	SOX2OT;SOX2
	cg04034937	-0.699098	8.54352e-06	-0.56633	0.000727929	2782	5335.5	8117.5	19	1540610
	cg18734877	0.826762	5.51009e-09	0.410335	0.0196672	4777	3338	8115	8	27297419	PTK2B;PTK2B;PTK2B;PTK2B
	cg09168153	-0.808598	2.15989e-08	-0.423899	0.0156156	4543	3571	8114	13	110779117
	cg26066315	-0.688069	1.34844e-05	-0.607024	0.000229881	2602	5510.5	8112.5	7	66508137	TYW1
	cg15171911	-0.690333	1.22984e-05	-0.593459	0.000343394	2643	5469	8112	18	53068921	TCF4;TCF4
	cg24559044	-0.701707	7.64642e-06	-0.559547	0.000869648	2821	5291	8112	5	142435797	ARHGAP26;ARHGAP26
	cg03554158	0.710285	5.26538e-06	0.5392	0.00145051	2959	5151.5	8110.5	4	4323321	ZNF509
	cg11165756	0.857189	3.76861e-10	0.389987	0.027347	5134	2976.5	8110.5	3	124801819	SLC12A8
	cg22894805	0.779245	1.48558e-07	0.451029	0.00957397	4081	4029	8110	15	41983773	MGA;MGA;MIR626
	cg16944093	-0.785586	1.00463e-07	-0.444247	0.0108587	4198	3911.5	8109.5	2	128422120	LIMS2;LIMS2;LIMS2;LIMS2;LIMS2
	cg23666856	0.799985	3.92917e-08	0.430682	0.0138672	4415	3694	8109	2	3200801	TSSC1
	cg02167190	0.887375	1.31959e-11	0.376423	0.0337158	5361	2746.5	8107.5	17	35872723	DUSP14
	cg12603955	0.719878	3.41448e-06	0.525635	0.00200488	3100	5005	8105	2	47269069	TTC7A
	cg20199354	-0.745344	9.87727e-07	-0.491723	0.00425918	3495	4610	8105	16	3070259	TNFRSF12A
	cg21310260	0.871097	8.93059e-11	0.383205	0.0303957	5245	2859	8104	1	220870379	C1orf115
	cg17414165	-0.689829	1.25537e-05	-0.593459	0.000343394	2635	5469	8104	5	58571981	PDE4D;PDE4D;PDE4D;PDE4D;PDE4D;PDE4D
	cg03228185	-0.791364	6.95364e-08	-0.437464	0.0122857	4296	3803.5	8099.5	6	41701684	TFEB;TFEB;TFEB;TFEB;TFEB
	cg14775247	0.844316	1.25637e-09	0.39677	0.0245533	4999	3099.5	8098.5	17	43067142
	cg04256932	0.709586	5.43055e-06	0.5392	0.00145051	2945	5151.5	8096.5	20	34678385	EPB41L1
	cg13590052	-0.75581	5.68525e-07	-0.478158	0.0056398	3667	4429	8096	11	85537706
	cg02447451	-0.713792	4.50336e-06	-0.532418	0.00170817	3017	5078	8095	2	236367822
	cg18864364	0.778329	1.57027e-07	0.451029	0.00957397	4065	4029	8094	15	76448252	C15orf27
	cg22140920	0.760504	4.39827e-07	0.471376	0.00646302	3752	4340	8092	2	171095457	MYO3B;MYO3B;MYO3B;MYO3B;MYO3B
	cg00153570	-0.798752	4.27055e-08	-0.430682	0.0138672	4397	3694	8091	19	41107077	LTBP4;LTBP4;LTBP4
	cg04945512	0.723732	2.85487e-06	0.518853	0.00234545	3158	4933	8091	10	23235674	ARMC3;ARMC3;ARMC3;ARMC3
	cg14078588	0.760216	4.46878e-07	0.471376	0.00646302	3750	4340	8090	22	29380814	ZNRF3;ZNRF3
	cg17552710	-0.713408	4.58153e-06	-0.532418	0.00170817	3012	5078	8090	5	139062999
	cg05068452	0.755436	5.80127e-07	0.478158	0.0056398	3660	4429	8089	4	115521241	UGT8
	cg16559551	0.834102	3.03224e-09	0.403552	0.0219985	4868	3219.5	8087.5	2	230215417
	cg01159194	0.815459	1.31202e-08	0.417117	0.0175444	4637	3449.5	8086.5	16	1037073
	cg04066885	-0.855019	4.65388e-10	-0.389987	0.027347	5110	2976.5	8086.5	2	235861715	SH3BP4
	cg07369278	0.833919	3.07865e-09	0.403552	0.0219985	4864	3219.5	8083.5	22	24841990	ADORA2A-AS1;ADORA2A-AS1
	cg19937061	-0.777486	1.65204e-07	-0.451029	0.00957397	4054	4029	8083	13	25320133
	cg23683254	-0.755076	5.91497e-07	-0.478158	0.0056398	3652	4429	8081	14	99584667
	cg04587012	-0.901059	2.0774e-12	-0.36964	0.0373242	5451	2628	8079	3	124491242	ITGB5
	cg23989627	0.797879	4.52838e-08	0.430682	0.0138672	4385	3694	8079	10	98445726	PIK3AP1
	cg03227353	-0.842762	1.44241e-09	-0.39677	0.0245533	4978	3099.5	8077.5	16	2301881	DCI
	cg03036127	0.8427	1.45034e-09	0.39677	0.0245533	4977	3099.5	8076.5	1	168365921
	cg13864663	0.784054	1.10549e-07	0.444247	0.0108587	4162	3911.5	8073.5	12	122746838	VPS33A
	cg03565140	0.797163	4.75068e-08	0.430682	0.0138672	4379	3694	8073	16	12466566	SNX29
	cg24249916	-0.764684	3.48243e-07	-0.464594	0.00738664	3827	4246	8073	10	95326178	GPR120
	cg20300246	-0.758957	4.78957e-07	-0.471376	0.00646302	3732	4340	8072	9	139096747	LHX3
	cg05351173	0.814587	1.39943e-08	0.417117	0.0175444	4621	3449.5	8070.5	10	132632259
	cg26716282	-0.822667	7.59839e-09	-0.410335	0.0196672	4732	3338	8070	6	52254638	PAQR8
	cg18045152	0.853526	5.37049e-10	0.389987	0.027347	5092	2976.5	8068.5	19	35992984	DMKN;DMKN;DMKN;DMKN
	cg15570901	0.832591	3.43706e-09	0.403552	0.0219985	4845	3219.5	8064.5	2	114634584	LOC101060091
	cg06895295	-0.753687	6.37333e-07	-0.478158	0.0056398	3635	4429	8064	6	39760647	DAAM2
	cg22669412	-0.769507	2.64406e-07	-0.457811	0.00842023	3919	4143.5	8062.5	20	49308046	FAM65C;FAM65C;FAM65C
	cg05624388	0.758211	4.98934e-07	0.471376	0.00646302	3720	4340	8060	8	142945619
	cg11948516	0.74832	8.46449e-07	0.484941	0.00490799	3540	4517.5	8057.5	5	121725927	SNCAIP;SNCAIP;SNCAIP;SNCAIP;SNCAIP;SNCAIP;SNCAIP;SNCAIP;SNCAIP;SNCAIP
	cg18532208	0.813442	1.52234e-08	0.417117	0.0175444	4608	3449.5	8057.5	7	212938	FAM20C
	cg24085522	0.81343	1.52358e-08	0.417117	0.0175444	4606	3449.5	8055.5	18	11849055	GNAL;GNAL;GNAL
	cg07702750	-0.768901	2.7382e-07	-0.457811	0.00842023	3909	4143.5	8052.5	7	28998214	TRIL
	cg05873267	-0.865015	1.70918e-10	-0.383205	0.0303957	5190	2859	8049	14	77767644	POMT2
	cg07614018	-0.768475	2.80609e-07	-0.457811	0.00842023	3905	4143.5	8048.5	19	18811575	CRTC1;CRTC1
	cg24171152	0.768452	2.8099e-07	0.457811	0.00842023	3904	4143.5	8047.5	12	90051243	ATP2B1;ATP2B1
	cg00446123	0.804442	2.89343e-08	0.423899	0.0156156	4473	3571	8044	20	62367888	LIME1
	cg01875093	0.702275	7.46274e-06	0.545982	0.00122748	2838	5206	8044	4	101712440
	cg04910922	0.720698	3.28756e-06	0.518853	0.00234545	3111	4933	8044	4	129527473
	cg01263474	-0.757308	5.24138e-07	-0.471376	0.00646302	3702	4340	8042	3	171364815	PLD1;PLD1
	cg07220293	-0.794958	5.49895e-08	-0.430682	0.0138672	4348	3694	8042	11	8228508
	cg12708346	0.812642	1.614e-08	0.417117	0.0175444	4589	3449.5	8038.5	6	144865363	UTRN
	cg12777151	-0.787825	8.72283e-08	-0.437464	0.0122857	4235	3803.5	8038.5	1	36840368	STK40;STK40;STK40
	cg09543783	0.829916	4.27763e-09	0.403552	0.0219985	4816	3219.5	8035.5	19	47248096	FKRP;STRN4;STRN4;FKRP
	cg09699039	-0.812534	1.62675e-08	-0.417117	0.0175444	4586	3449.5	8035.5	6	118241568	SLC35F1
	cg00730561	-0.719951	3.40289e-06	-0.518853	0.00234545	3102	4933	8035	10	102279703	SEC31B
	cg22033601	0.756869	5.36806e-07	0.471376	0.00646302	3692	4340	8032	12	133178316
	cg13058695	0.862841	2.13927e-10	0.383205	0.0303957	5171	2859	8030	8	143631401
	cg12848831	-0.773793	2.05869e-07	-0.451029	0.00957397	4000	4029	8029	4	41614301	LIMCH1;LIMCH1;LIMCH1;LIMCH1;LIMCH1;LIMCH1;LIMCH1
	cg07651687	0.803068	3.1822e-08	0.423899	0.0156156	4452	3571	8023	6	30159925	TRIM26
	cg11178684	0.767258	3.0088e-07	0.457811	0.00842023	3877	4143.5	8020.5	13	33411820	LINC00423
	cg08579420	0.780811	1.35035e-07	0.444247	0.0108587	4102	3911.5	8013.5	17	31594469	ACCN1;ACCN1
	cg13419390	-0.78616	9.69074e-08	-0.437464	0.0122857	4210	3803.5	8013.5	2	131512651	FAM123C;FAM123C;FAM123C;FAM123C
	cg09590840	-0.809947	1.96132e-08	-0.417117	0.0175444	4563	3449.5	8012.5	12	51318466	METTL7A
	cg27638035	0.872548	7.61185e-11	0.376423	0.0337158	5263	2746.5	8009.5	18	35015753	BRUNOL4;BRUNOL4;BRUNOL4;BRUNOL4
	cg21898699	0.792673	6.38706e-08	0.430682	0.0138672	4314	3694	8008	1	230379786	GALNT2;GALNT2
	cg06000659	0.712915	4.68394e-06	0.525635	0.00200488	3000	5005	8005	3	168235595	EGFEM1P
	cg05868677	-0.750394	7.59173e-07	-0.478158	0.0056398	3575	4429	8004	10	115034087
	cg21111345	0.801236	3.60858e-08	0.423899	0.0156156	4433	3571	8004	11	108844286
	cg18150353	0.779842	1.4326e-07	0.444247	0.0108587	4089	3911.5	8000.5	3	49676184	BSN
	cg08251860	-0.846671	1.01636e-09	-0.389987	0.027347	5020	2976.5	7996.5	16	81507391	CMIP
	cg20378659	0.779729	1.44248e-07	0.444247	0.0108587	4085	3911.5	7996.5	16	29892681	SEZ6L2;SEZ6L2;SEZ6L2;SEZ6L2;SEZ6L2;SEZ6L2
	cg07254438	0.888304	1.17291e-11	0.36964	0.0373242	5366	2628	7994	12	122764418	CLIP1;CLIP1;CLIP1
	cg19128463	-0.754988	5.94303e-07	-0.471376	0.00646302	3650	4340	7990	9	139715736	RABL6;RABL6;RABL6
	cg10719727	-0.696126	9.68024e-06	-0.552765	0.00103507	2741	5248	7989	21	36577843
	cg11638347	-0.731171	2.00374e-06	-0.498506	0.00368554	3283	4703	7986	21	38352880	HLCS
	cg04563438	-0.688291	1.33634e-05	-0.573112	0.000606959	2607	5375.5	7982.5	8	42065244	PLAT;PLAT
	cg19682870	0.79095	7.14208e-08	0.430682	0.0138672	4286	3694	7980	14	99715826	BCL11B;BCL11B
	cg14987298	0.807625	2.31435e-08	0.417117	0.0175444	4529	3449.5	7978.5	16	27475382	GTF3C1;GTF3C1
	cg13033722	-0.721307	3.19622e-06	-0.51207	0.00273517	3120	4858	7978	6	43111240	PTK7;PTK7;PTK7;PTK7
	cg25106671	-0.88524	1.72332e-11	-0.36964	0.0373242	5350	2628	7978	7	4765362	FOXK1
	cg07272955	0.884768	1.82683e-11	0.36964	0.0373242	5348	2628	7976	7	24756240	DFNA5;DFNA5;DFNA5
	cg14824961	0.834256	2.9934e-09	0.39677	0.0245533	4873	3099.5	7972.5	18	24097099	KCTD1;KCTD1;KCTD1;KCTD1;KCTD1
	cg24502122	0.748691	8.30223e-07	0.478158	0.0056398	3543	4429	7972	4	57153167	KIAA1211
	cg23358740	0.715248	4.2174e-06	0.518853	0.00234545	3038	4933	7971	14	102198157	C14orf72
	cg09487033	0.758477	4.91722e-07	0.464594	0.00738664	3723	4246	7969	19	44738480	ZNF227;ZNF227;ZNF227;ZNF227;ZNF227;ZNF227;ZNF227;ZNF227;ZNF227
	cg01698954	-0.834123	3.0268e-09	-0.39677	0.0245533	4869	3099.5	7968.5	22	31198623	OSBP2
	cg19517774	0.807101	2.40167e-08	0.417117	0.0175444	4519	3449.5	7968.5	17	1085023	ABR
	cg20146348	0.764654	3.48817e-07	0.457811	0.00842023	3825	4143.5	7968.5	18	72950345	TSHZ1;TSHZ1
	cg23171055	0.742297	1.15435e-06	0.484941	0.00490799	3447	4517.5	7964.5	6	134786314	LOC101928231;LINC01010;LINC01010;LINC01010;LINC01010
	cg22026360	-0.833816	3.10516e-09	-0.39677	0.0245533	4861	3099.5	7960.5	12	113376264	OAS3;OAS3
	cg09889828	-0.823331	7.2165e-09	-0.403552	0.0219985	4740	3219.5	7959.5	11	124733327
	cg07334204	-0.789555	7.81196e-08	-0.430682	0.0138672	4265	3694	7959	18	11995816	IMPA2
	cg26562578	0.866986	1.38972e-10	0.376423	0.0337158	5211	2746.5	7957.5	17	2281013	SGSM2;SGSM2
	cg09919666	0.901932	1.82958e-12	0.362858	0.0412383	5457	2499.5	7956.5	22	23955463	DRICH1;DRICH1
	cg03746077	0.769775	2.60347e-07	0.451029	0.00957397	3923	4029	7952	6	7920776	BLOC1S5-TXNDC5
	cg14413549	0.814023	1.45872e-08	0.410335	0.0196672	4614	3338	7952	3	120511273
	cg14506834	-0.797356	4.6897e-08	-0.423899	0.0156156	4381	3571	7952	17	72209198	TTYH2;MGC16275
	cg19431566	0.757338	5.23279e-07	0.464594	0.00738664	3703	4246	7949	5	173535352	HMP19
	cg16429345	0.728883	2.23689e-06	0.498506	0.00368554	3245	4703	7948	1	204426708	PIK3C2B
	cg27060391	-0.752273	6.87269e-07	-0.471376	0.00646302	3605	4340	7945	19	42416708
	cg21988041	-0.805685	2.65309e-08	-0.417117	0.0175444	4493	3449.5	7942.5	12	104444060	GLT8D2
	cg13873287	0.8803	3.13392e-11	0.36964	0.0373242	5314	2628	7942	14	91791794	CCDC88C
	cg03742533	0.788525	8.34334e-08	0.430682	0.0138672	4247	3694	7941	2	233896105	NEU2
	cg18449781	0.751911	7.00636e-07	0.471376	0.00646302	3597	4340	7937	16	84010589	NECAB2
	cg19988763	-0.840824	1.70975e-09	-0.389987	0.027347	4954	2976.5	7930.5	1	9258720
	cg21910367	0.864255	1.84949e-10	0.376423	0.0337158	5182	2746.5	7928.5	4	6557423	PPP2R2C;PPP2R2C
	cg26886063	-0.804865	2.80941e-08	-0.417117	0.0175444	4479	3449.5	7928.5	16	66737705
	cg00024377	-0.762386	3.96151e-07	-0.457811	0.00842023	3783	4143.5	7926.5	18	3666162	DLGAP1;DLGAP1;DLGAP1;DLGAP1;DLGAP1;DLGAP1;DLGAP1;DLGAP1;DLGAP1
	cg15524063	-0.795459	5.31987e-08	-0.423899	0.0156156	4355	3571	7926	1	43832916	ELOVL1
	cg18513023	0.782161	1.24297e-07	0.437464	0.0122857	4122	3803.5	7925.5	6	44009266
	cg02987621	0.727596	2.37875e-06	0.498506	0.00368554	3221	4703	7924	11	64451805	NRXN2;NRXN2
	cg00142150	-0.877241	4.47983e-11	-0.36964	0.0373242	5295	2628	7923	22	38071001	LGALS1
	cg16809457	0.812363	1.64713e-08	0.410335	0.0196672	4584	3338	7922	6	90399677	MDN1
	cg06088462	-0.787597	8.84995e-08	-0.430682	0.0138672	4227	3694	7921	16	71460592
	cg27028202	0.733186	1.81689e-06	0.491723	0.00425918	3307	4610	7917	6	166100316
	cg25936138	-0.721921	3.10653e-06	-0.505288	0.00317979	3132	4784	7916	5	114193732
	cg00531009	0.804119	2.95912e-08	0.417117	0.0175444	4466	3449.5	7915.5	11	64533347	SF1;SF1;SF1
	cg01171954	-0.767702	2.93347e-07	-0.451029	0.00957397	3886	4029	7915	14	68713369	RAD51B;RAD51B;RAD51B
	cg26142862	0.876168	5.06666e-11	0.36964	0.0373242	5287	2628	7915	6	24799581	C6orf229
	cg25220896	-0.744503	1.0314e-06	-0.478158	0.0056398	3484	4429	7913	1	11004296
	cg20859882	0.7675	2.96753e-07	0.451029	0.00957397	3882	4029	7911	17	46093755
	cg02858839	0.849709	7.69018e-10	0.383205	0.0303957	5051	2859	7910	6	73854211	KCNQ5-AS1;KCNQ5;KCNQ5;KCNQ5;KCNQ5;KCNQ5
	cg12508976	0.819873	9.4172e-09	0.403552	0.0219985	4690	3219.5	7909.5	11	125230293	PKNOX2
	cg06053862	0.839674	1.88927e-09	0.389987	0.027347	4931	2976.5	7907.5	11	68028857	C11orf24
	cg01022801	-0.810594	1.87216e-08	-0.410335	0.0196672	4566	3338	7904	8	38794702	PLEKHA2
	cg26345613	0.693388	1.08473e-05	0.545982	0.00122748	2697	5206	7903	10	1713384	ADARB2
	cg05701660	0.755116	5.90221e-07	0.464594	0.00738664	3653	4246	7899	5	149766809	TCOF1;TCOF1;TCOF1;TCOF1;TCOF1
	cg23721088	-0.749527	7.94626e-07	-0.471376	0.00646302	3559	4340	7899	10	80955256	ZMIZ1
	cg04571944	0.828381	4.84156e-09	0.39677	0.0245533	4797	3099.5	7896.5	19	45644563	PPP1R37;PPP1R37
	cg23015138	-0.738107	1.42539e-06	-0.484941	0.00490799	3377	4517.5	7894.5	17	2756341	RAP1GAP2;RAP1GAP2
	cg19825856	-0.760008	4.52044e-07	-0.457811	0.00842023	3747	4143.5	7890.5	2	107501733	ST6GAL2;ST6GAL2;ST6GAL2
	cg08821811	-0.79269	6.37998e-08	-0.423899	0.0156156	4315	3571	7886	16	11391517
	cg11027717	-0.705013	6.63264e-06	-0.525635	0.00200488	2881	5005	7886	11	33713904
	cg03999491	0.737396	1.47669e-06	0.484941	0.00490799	3367	4517.5	7884.5	20	12788857
	cg14181009	-0.687588	1.37495e-05	-0.559547	0.000869648	2592	5291	7883	9	132638536	USP20;USP20;USP20
	cg00605777	-0.736995	1.50645e-06	-0.484941	0.00490799	3364	4517.5	7881.5	2	97533635	SEMA4C
	cg00639575	0.714109	4.43969e-06	0.51207	0.00273517	3021	4858	7879	17	36711298	SRCIN1
	cg12210255	-0.748217	8.51008e-07	-0.471376	0.00646302	3538	4340	7878	7	72838671
	cg20924286	-0.730434	2.07634e-06	-0.491723	0.00425918	3267	4610	7877	3	170136159	CLDN11
	cg25863289	0.808034	2.2483e-08	0.410335	0.0196672	4538	3338	7876	15	102193416	TM2D3;TM2D3
	cg04936260	0.742275	1.15565e-06	0.478158	0.0056398	3446	4429	7875	14	74888889	TMEM90A
	cg07715497	0.765585	3.30942e-07	0.451029	0.00957397	3845	4029	7874	16	63968522
	cg11027058	-0.807831	2.28085e-08	-0.410335	0.0196672	4536	3338	7874	2	71693887	DYSF;DYSF;DYSF;DYSF;DYSF;DYSF;DYSF;DYSF;DYSF;DYSF;DYSF;DYSF;DYSF;DYSF;DYSF;DYSF;DYSF;DYSF;DYSF;DYSF;DYSF
	cg04648494	0.870742	9.28395e-11	0.36964	0.0373242	5241	2628	7869	2	74228640
	cg20294870	0.753014	6.60667e-07	0.464594	0.00738664	3621	4246	7867	2	3200316	TSSC1
	cg13006177	0.855172	4.58565e-10	0.376423	0.0337158	5115	2746.5	7861.5	8	119536526	SAMD12;SAMD12;SAMD12
	cg25737518	0.855152	4.59464e-10	0.376423	0.0337158	5114	2746.5	7860.5	5	179294234	TBC1D9B;TBC1D9B
	cg18701657	0.764797	3.46012e-07	0.451029	0.00957397	3829	4029	7858	9	132980275	NCS1;NCS1
	cg00173782	-0.723322	2.9101e-06	-0.498506	0.00368554	3152	4703	7855	11	128392850	ETS1;ETS1;ETS1
	cg05312566	-0.757444	5.20272e-07	-0.457811	0.00842023	3706	4143.5	7849.5	11	327178
	cg16381321	0.72298	2.95697e-06	0.498506	0.00368554	3146	4703	7849	14	101123390	C14orf70
	cg15488794	-0.776834	1.71807e-07	-0.437464	0.0122857	4043	3803.5	7846.5	20	30262899	BCL2L1;BCL2L1
	cg00320035	-0.702456	7.40513e-06	-0.525635	0.00200488	2841	5005	7846	9	14322108
	cg05215007	0.854098	5.08486e-10	0.376423	0.0337158	5099	2746.5	7845.5	1	60063698	FGGY;FGGY;FGGY;FGGY;FGGY
	cg08778287	-0.789845	7.668e-08	-0.423899	0.0156156	4271	3571	7842	15	99499615	IGF1R
	cg15687622	-0.823235	7.27058e-09	-0.39677	0.0245533	4738	3099.5	7837.5	5	180229164	MGAT1;MGAT1;MGAT1;MGAT1;MGAT1
	cg05142520	-0.702094	7.52097e-06	-0.525635	0.00200488	2832	5005	7837	12	49364426	WNT10B
	cg13899017	-0.833814	3.10577e-09	-0.389987	0.027347	4860	2976.5	7836.5	1	159158444	CADM3;CADM3
	cg24050636	0.822956	7.42994e-09	0.39677	0.0245533	4737	3099.5	7836.5	1	6050882	NPHP4;KCNAB2;NPHP4;NPHP4;NPHP4
	cg10724791	-0.789482	7.84849e-08	-0.423899	0.0156156	4263	3571	7834	4	140586921	MGST2;MGST2
	cg00567109	0.833715	3.13143e-09	0.389987	0.027347	4857	2976.5	7833.5	7	870753	SUN1;SUN1;SUN1;SUN1;SUN1
	cg12005653	0.775787	1.82899e-07	0.437464	0.0122857	4027	3803.5	7830.5	5	122199589	SNX24
	cg12292784	0.813716	1.49205e-08	0.403552	0.0219985	4610	3219.5	7829.5	16	67292279	SLC9A5
	cg20345923	0.756655	5.43086e-07	0.457811	0.00842023	3686	4143.5	7829.5	2	1983190	MYT1L
	cg19751789	-0.727384	2.40286e-06	-0.491723	0.00425918	3219	4610	7829	19	11199944	LDLR
	cg04708437	0.805607	2.66766e-08	0.410335	0.0196672	4490	3338	7828	1	204333537
	cg13068379	-0.763095	3.80778e-07	-0.451029	0.00957397	3798	4029	7827	12	132863105	GALNT9
	cg11043515	0.763029	3.82188e-07	0.451029	0.00957397	3797	4029	7826	18	77695359	PQLC1;PQLC1;PQLC1
	cg23709172	-0.832918	3.34546e-09	-0.389987	0.027347	4848	2976.5	7824.5	14	100763736	SLC25A29
	cg19601114	0.788984	8.10264e-08	0.423899	0.0156156	4253	3571	7824	8	125578903	MTSS1;MTSS1;MTSS1
	cg04013093	-0.822255	7.84456e-09	-0.39677	0.0245533	4724	3099.5	7823.5	6	42928303	GNMT
	cg05499559	-0.75641	5.50336e-07	-0.457811	0.00842023	3680	4143.5	7823.5	20	48789176	LINC01273
	cg26996371	0.743922	1.06257e-06	0.471376	0.00646302	3476	4340	7816	3	73129911
	cg22617002	0.7625	3.93648e-07	0.451029	0.00957397	3786	4029	7815	13	112275633
	cg25837944	-0.750154	7.68834e-07	-0.464594	0.00738664	3568	4246	7814	16	67204318	NOL3;NOL3;NOL3;NOL3
	cg00393673	0.755868	5.66752e-07	0.457811	0.00842023	3669	4143.5	7812.5	1	165494483	LOC400794
	cg04768315	0.879971	3.25836e-11	0.362858	0.0412383	5310	2499.5	7809.5	2	1898518	MYT1L
	cg16443954	-0.781346	1.3068e-07	-0.430682	0.0138672	4114	3694	7808	12	132851822	GALNT9;LOC100130238
	cg13617074	0.795629	5.26038e-08	0.417117	0.0175444	4357	3449.5	7806.5	15	37315387	MEIS2;MEIS2;MEIS2;MEIS2;MEIS2;MEIS2;MEIS2;MEIS2;MEIS2
	cg20423384	0.768109	2.86579e-07	0.444247	0.0108587	3895	3911.5	7806.5	4	25789891	SEL1L3;SEL1L3;SEL1L3
	cg04948892	-0.704107	6.89739e-06	-0.518853	0.00234545	2872	4933	7805	3	181428462	SOX2OT;SOX2
	cg05400219	0.787768	8.75453e-08	0.423899	0.0156156	4234	3571	7805	1	5657677
	cg05683683	0.79538	5.34788e-08	0.417117	0.0175444	4354	3449.5	7803.5	1	182807574	DHX9;DHX9
	cg00109772	0.830825	3.97286e-09	0.389987	0.027347	4826	2976.5	7802.5	19	14638399
	cg02410754	-0.749316	8.03441e-07	-0.464594	0.00738664	3554	4246	7800	1	32410520
	cg20173014	0.830642	4.03247e-09	0.389987	0.027347	4821	2976.5	7797.5	17	80541737	FOXK2
	cg11495812	0.820023	9.31014e-09	0.39677	0.0245533	4696	3099.5	7795.5	22	32860440
	cg00473977	0.719314	3.50426e-06	0.498506	0.00368554	3091	4703	7794	12	24231221	SOX5;SOX5
	cg02322434	0.767336	2.9955e-07	0.444247	0.0108587	3879	3911.5	7790.5	14	99717302	BCL11B;BCL11B;BCL11B;BCL11B
	cg07001963	-0.71315	4.63486e-06	-0.505288	0.00317979	3004	4784	7788	10	44879465	CXCL12;CXCL12;CXCL12
	cg27395403	-0.786654	9.39359e-08	-0.423899	0.0156156	4217	3571	7788	8	134532928	ST3GAL1;ST3GAL1
	cg01821575	0.819561	9.64294e-09	0.39677	0.0245533	4687	3099.5	7786.5	14	97847103
	cg27155243	0.736402	1.55135e-06	0.478158	0.0056398	3354	4429	7783	4	185115452	ENPP6
	cg15347434	-0.753983	6.27311e-07	-0.457811	0.00842023	3639	4143.5	7782.5	6	37592871
	cg24561412	0.829222	4.5246e-09	0.389987	0.027347	4806	2976.5	7782.5	8	49541389	LOC101929268
	cg13418283	0.847967	9.03073e-10	0.376423	0.0337158	5035	2746.5	7781.5	20	61439240	OGFR
	cg09407122	0.753745	6.35344e-07	0.457811	0.00842023	3636	4143.5	7779.5	11	72237341
	cg05483875	-0.785937	9.82727e-08	-0.423899	0.0156156	4208	3571	7779	7	2439960
	cg12088387	-0.772278	2.25042e-07	-0.437464	0.0122857	3971	3803.5	7774.5	2	237476950	CXCR7
	cg06994834	0.779209	1.48879e-07	0.430682	0.0138672	4080	3694	7774	7	34174956	BMPER
	cg06822689	-0.858358	3.35883e-10	-0.36964	0.0373242	5144	2628	7772	3	141516291	GRK7
	cg09150029	-0.809085	2.08613e-08	-0.403552	0.0219985	4552	3219.5	7771.5	1	21695307
	cg20773521	-0.68565	1.48653e-05	-0.545982	0.00122748	2565	5206	7771	1	93374979	FAM69A
	cg12967914	-0.740579	1.25923e-06	-0.471376	0.00646302	3428	4340	7768	6	30043106	RNF39;RNF39
	cg08074858	0.827612	5.14947e-09	0.389987	0.027347	4790	2976.5	7766.5	8	61467086	RAB2A;RAB2A
	cg24679890	-0.792481	6.46748e-08	-0.417117	0.0175444	4312	3449.5	7761.5	19	17246356	MYO9B;MYO9B
	cg02827244	0.785113	1.03481e-07	0.423899	0.0156156	4190	3571	7761	6	30160006	TRIM26
	cg00753211	0.758905	4.80311e-07	0.451029	0.00957397	3731	4029	7760	1	236705118	LGALS8;LGALS8;LGALS8;LGALS8
	cg10200551	0.734747	1.68321e-06	0.478158	0.0056398	3330	4429	7759	21	38503524	TTC3;TTC3
	cg14496044	-0.808379	2.19387e-08	-0.403552	0.0219985	4539	3219.5	7758.5	6	34625425	C6orf106;C6orf106
	cg04917511	-0.792232	6.57329e-08	-0.417117	0.0175444	4306	3449.5	7755.5	2	26785460	C2orf70
	cg23508693	0.771548	2.3486e-07	0.437464	0.0122857	3950	3803.5	7753.5	12	109938636	UBE3B;UBE3B
	cg16691072	0.777409	1.65974e-07	0.430682	0.0138672	4053	3694	7747	8	54936189	TCEA1;TCEA1;TCEA1;TCEA1
	cg19453929	0.799418	4.08306e-08	0.410335	0.0196672	4409	3338	7747	21	38458044	TTC3;TTC3
	cg21028352	0.701086	7.85162e-06	0.518853	0.00234545	2813	4933	7746	14	23473004	C14orf93;C14orf93;C14orf93
	cg24411464	0.777302	1.67048e-07	0.430682	0.0138672	4052	3694	7746	19	36269894	ARHGAP33;ARHGAP33
	cg03416085	-0.68386	1.59676e-05	-0.545982	0.00122748	2537	5206	7743	5	6583103	LOC255167;LOC255167
	cg04381719	-0.700927	7.90502e-06	-0.518853	0.00234545	2809	4933	7742	8	145018317	PLEC;PLEC;PLEC;PLEC;PLEC;PLEC
	cg26485825	0.739537	1.32698e-06	0.471376	0.00646302	3402	4340	7742	18	21452895	LAMA3;LAMA3;LAMA3;LAMA3
	cg26035105	-0.751976	6.98191e-07	-0.457811	0.00842023	3598	4143.5	7741.5	2	121105464	INHBB
	cg18235937	-0.77703	1.69794e-07	-0.430682	0.0138672	4046	3694	7740	1	6268858	RNF207
	cg00797477	0.757625	5.15167e-07	0.451029	0.00957397	3710	4029	7739	17	19264814	B9D1
	cg01234379	-0.721595	3.15379e-06	-0.491723	0.00425918	3125	4610	7735	16	88168314
	cg04145235	-0.709708	5.40141e-06	-0.505288	0.00317979	2947	4784	7731	13	98854715	FARP1;FARP1;FARP1
	cg07605285	-0.757168	5.28141e-07	-0.451029	0.00957397	3700	4029	7729	10	26680729
	cg19314159	0.79822	4.4262e-08	0.410335	0.0196672	4391	3338	7729	5	145317340	SH3RF2
	cg11119760	0.757042	5.31766e-07	0.451029	0.00957397	3699	4029	7728	12	1327264	ERC1;ERC1;ERC1;ERC1;ERC1
	cg09516448	0.814481	1.41036e-08	0.39677	0.0245533	4619	3099.5	7718.5	7	615735	PRKAR1B;PRKAR1B;PRKAR1B;PRKAR1B;PRKAR1B;PRKAR1B
	cg08725840	-0.769275	2.67981e-07	-0.437464	0.0122857	3914	3803.5	7717.5	11	89224774	NOX4;NOX4;NOX4;NOX4
	cg19070139	-0.805928	2.60833e-08	-0.403552	0.0219985	4498	3219.5	7717.5	6	42928517	GNMT
	cg00598301	0.713659	4.53037e-06	0.498506	0.00368554	3014	4703	7717	3	182812578	MCCC1;MCCC1;MCCC1;MCCC1
	cg07798131	-0.782971	1.18237e-07	-0.423899	0.0156156	4146	3571	7717	6	41471673
	cg00948209	-0.720275	3.35252e-06	-0.491723	0.00425918	3105	4610	7715	4	39136939	MIR1273H
	cg09152259	-0.797059	4.78369e-08	-0.410335	0.0196672	4377	3338	7715	2	128156114
	cg04081163	0.750189	7.67406e-07	0.457811	0.00842023	3570	4143.5	7713.5	4	38891138	FAM114A1;FAM114A1
	cg20308335	0.743607	1.0798e-06	0.464594	0.00738664	3467	4246	7713	7	134927207	STRA8
	cg10578405	0.782636	1.20709e-07	0.423899	0.0156156	4139	3571	7710	13	32312395	RXFP2;RXFP2
	cg26007445	0.796359	5.01178e-08	0.410335	0.0196672	4369	3338	7707	17	62287566	TEX2
	cg00235934	-0.76841	2.81664e-07	-0.437464	0.0122857	3903	3803.5	7706.5	3	193765230
	cg22438251	0.822631	7.61977e-09	0.389987	0.027347	4730	2976.5	7706.5	15	81002019	ABHD17C
	cg22194948	-0.707559	5.9367e-06	-0.505288	0.00317979	2916	4784	7700	2	43447139
	cg10248878	-0.79594	5.15329e-08	-0.410335	0.0196672	4361	3338	7699	4	54965109	GSX2
	cg08152546	-0.767983	2.88649e-07	-0.437464	0.0122857	3893	3803.5	7696.5	13	112717207
	cg26264372	0.767905	2.89945e-07	0.437464	0.0122857	3891	3803.5	7694.5	1	20702161	LINC01141
	cg18225485	-0.831573	3.7372e-09	-0.383205	0.0303957	4835	2859	7694	1	167789296	ADCY10;ADCY10;ADCY10
	cg26216760	0.675529	2.21349e-05	0.559547	0.000869648	2400	5291	7691	12	258365	IQSEC3;IQSEC3
	cg10886349	-0.804294	2.92333e-08	-0.403552	0.0219985	4471	3219.5	7690.5	7	120629159	CPED1;CPED1
	cg13033323	-0.664425	3.36745e-05	-0.593459	0.000343394	2220	5469	7689	5	14268960	TRIO
	cg20739426	0.850809	6.94124e-10	0.36964	0.0373242	5061	2628	7689	1	202659201	SYT2
	cg21172807	-0.735909	1.58963e-06	-0.471376	0.00646302	3346	4340	7686	9	122318761
	cg07865479	0.741333	1.21218e-06	0.464594	0.00738664	3438	4246	7684	1	54838324	SSBP3;SSBP3;SSBP3
	cg16596367	-0.718012	3.71962e-06	-0.491723	0.00425918	3072	4610	7682	16	89070757
	cg18385500	0.811903	1.70304e-08	0.39677	0.0245533	4581	3099.5	7680.5	11	77909933	USP35
	cg13656786	0.72378	2.84834e-06	0.484941	0.00490799	3161	4517.5	7678.5	4	24130232
	cg10334283	-0.656981	4.41914e-05	-0.654501	4.83007e-05	2111	5565.5	7676.5	2	225848666	DOCK10
	cg24961492	0.830029	4.23872e-09	0.383205	0.0303957	4817	2859	7676	22	39178426	DNAL4
	cg02686439	0.863425	2.015e-10	0.362858	0.0412383	5176	2499.5	7675.5	5	138132473	CTNNA1;CTNNA1;CTNNA1;CTNNA1
	cg01000615	-0.772867	2.17399e-07	-0.430682	0.0138672	3981	3694	7675	1	145562817	ANKRD35
	cg20055237	-0.772759	2.18792e-07	-0.430682	0.0138672	3978	3694	7672	2	240362425
	cg09905199	-0.819886	9.4079e-09	-0.389987	0.027347	4693	2976.5	7669.5	1	159158497	CADM3;CADM3
	cg00426310	-0.802551	3.29766e-08	-0.403552	0.0219985	4446	3219.5	7665.5	5	139030390	CXXC5
	cg02940165	-0.793455	6.06927e-08	-0.410335	0.0196672	4327	3338	7665	19	57149563
	cg08513943	0.809911	1.9664e-08	0.39677	0.0245533	4562	3099.5	7661.5	3	42574531	VIPR1;VIPR1-AS1;VIPR1;VIPR1;VIPR1;VIPR1
	cg08833255	0.710172	5.29176e-06	0.498506	0.00368554	2957	4703	7660	11	134594313
	cg25626298	0.847559	9.37349e-10	0.36964	0.0373242	5032	2628	7660	12	125613715	AACS
	cg21546821	0.746712	9.20321e-07	0.457811	0.00842023	3516	4143.5	7659.5	2	10975271
	cg15202804	0.704291	6.84296e-06	0.505288	0.00317979	2875	4784	7659	20	49378542
	cg14266248	0.722666	3.00057e-06	0.484941	0.00490799	3141	4517.5	7658.5	8	62606211	ASPH;ASPH;ASPH;ASPH;ASPH
	cg24043628	-0.766008	3.23091e-07	-0.437464	0.0122857	3851	3803.5	7654.5	1	225960108
	cg08653161	0.759732	4.58969e-07	0.444247	0.0108587	3741	3911.5	7652.5	20	52951788
	cg20308528	0.818727	1.0273e-08	0.389987	0.027347	4674	2976.5	7650.5	1	216245074	LOC102723833;LOC102723833;USH2A
	cg04329390	-0.818457	1.04847e-08	-0.389987	0.027347	4671	2976.5	7647.5	6	166722165	PRR18
	cg06667094	0.715121	4.24177e-06	0.491723	0.00425918	3037	4610	7647	13	110631660
	cg10701560	-0.752805	6.68073e-07	-0.451029	0.00957397	3616	4029	7645	14	103589437
	cg09496407	0.680809	1.80185e-05	0.5392	0.00145051	2487	5151.5	7638.5	16	81471852
	cg02704908	-0.680741	1.80666e-05	-0.5392	0.00145051	2486	5151.5	7637.5	2	145263339	ZEB2;ZEB2
	cg08080174	0.662822	3.57274e-05	0.586677	0.000416932	2196	5441.5	7637.5	16	72992580	ZFHX3;ZFHX3
	cg10150259	0.708376	5.7278e-06	0.498506	0.00368554	2933	4703	7636	4	36005933
	cg10893868	0.69362	1.07436e-05	0.518853	0.00234545	2703	4933	7636	2	243026892
	cg02526792	0.752355	6.84274e-07	0.451029	0.00957397	3606	4029	7635	9	117126057	AKNA
	cg17047786	-0.738592	1.39129e-06	-0.464594	0.00738664	3386	4246	7632	15	90769260	SEMA4B;SEMA4B
	cg21201401	0.764765	3.46653e-07	0.437464	0.0122857	3828	3803.5	7631.5	20	62367884	LIME1
	cg14472801	0.752092	6.93913e-07	0.451029	0.00957397	3602	4029	7631	2	98792294	VWA3B
	cg25541863	0.70813	5.79004e-06	0.498506	0.00368554	2926	4703	7629	1	110826492
	cg02080909	0.758028	5.03953e-07	0.444247	0.0108587	3716	3911.5	7627.5	17	79058333	BAIAP2;BAIAP2;BAIAP2;BAIAP2
	cg18093173	0.777964	1.60519e-07	0.423899	0.0156156	4056	3571	7627	14	90976704
	cg22590568	0.886935	1.39486e-11	0.349293	0.0500539	5358	2264	7622	6	36235043	PNPLA1;PNPLA1
	cg16263950	0.757522	5.18058e-07	0.444247	0.0108587	3708	3911.5	7619.5	10	17116223	CUBN
	cg12121346	0.68868	1.31547e-05	0.525635	0.00200488	2612	5005	7617	3	4558017	ITPR1;ITPR1;ITPR1
	cg17759224	-0.834166	3.01609e-09	-0.376423	0.0337158	4870	2746.5	7616.5	1	235098018
	cg08142973	-0.66817	2.92886e-05	-0.56633	0.000727929	2277	5335.5	7612.5	12	49946069	KCNH3
	cg00080333	-0.789858	7.66181e-08	-0.410335	0.0196672	4273	3338	7611	4	184492770
	cg11623677	0.776667	1.73533e-07	0.423899	0.0156156	4040	3571	7611	17	2281092	SGSM2;SGSM2
	cg15424120	0.706883	6.11469e-06	0.498506	0.00368554	2907	4703	7610	19	58663300	ZNF329
	cg08472633	0.806354	2.53144e-08	0.39677	0.0245533	4510	3099.5	7609.5	16	88907370	GALNS
	cg24899836	0.736882	1.5149e-06	0.464594	0.00738664	3362	4246	7608	4	152720535
	cg05977217	-0.736417	1.55017e-06	-0.464594	0.00738664	3355	4246	7601	20	10655759	JAG1
	cg13427748	-0.756535	5.46632e-07	-0.444247	0.0108587	3682	3911.5	7593.5	15	70767649
	cg21431259	0.705449	6.5085e-06	0.498506	0.00368554	2888	4703	7591	13	92316568	GPC5
	cg02633117	-0.695629	9.88355e-06	-0.51207	0.00273517	2732	4858	7590	19	17187589	MYO9B;HAUS8;MYO9B;HAUS8
	cg06495135	0.729382	2.18406e-06	0.471376	0.00646302	3249	4340	7589	22	40336939	GRAP2;GRAP2;GRAP2;GRAP2
	cg08196968	-0.749656	7.89247e-07	-0.451029	0.00957397	3560	4029	7589	19	38746749	PPP1R14A
	cg13099839	-0.788703	8.24941e-08	-0.410335	0.0196672	4251	3338	7589	2	128422113	LIMS2;LIMS2;LIMS2;LIMS2;LIMS2
	cg13541696	0.682511	1.68464e-05	0.532418	0.00170817	2511	5078	7589	14	46360709
	cg25077823	0.81377	1.48615e-08	0.389987	0.027347	4611	2976.5	7587.5	5	1324772	CLPTM1L
	cg08600810	0.840777	1.71675e-09	0.36964	0.0373242	4953	2628	7581	2	54890021	SPTBN1
	cg07529738	0.788076	8.58503e-08	0.410335	0.0196672	4241	3338	7579	5	447797	EXOC3
	cg16177094	0.767594	2.95159e-07	0.430682	0.0138672	3884	3694	7578	2	105198793
	cg19438860	-0.677268	2.06938e-05	-0.5392	0.00145051	2426	5151.5	7577.5	5	11385821	CTNND2
	cg14206056	0.880269	3.14541e-11	0.349293	0.0500539	5312	2264	7576	9	110797033
	cg06858186	-0.774112	2.02028e-07	-0.423899	0.0156156	4004	3571	7575	12	54144921
	cg12937319	0.748972	8.18101e-07	0.451029	0.00957397	3544	4029	7573	7	100018160	ZCWPW1;ZCWPW1
	cg26097364	0.79533	5.36541e-08	0.403552	0.0219985	4353	3219.5	7572.5	20	25657028	ZNF337
	cg03290972	0.767289	3.00352e-07	0.430682	0.0138672	3878	3694	7572	3	186135523
	cg27234648	0.851452	6.5352e-10	0.362858	0.0412383	5072	2499.5	7571.5	15	91077406	CRTC3;CRTC3
	cg15294883	0.773751	2.06375e-07	0.423899	0.0156156	3998	3571	7569	10	74993739	FAM149B1
	cg15341715	0.685612	1.48875e-05	0.525635	0.00200488	2564	5005	7569	2	232459434
	cg25835307	-0.710214	5.28202e-06	-0.491723	0.00425918	2958	4610	7568	11	87908134	RAB38
	cg17494066	0.734195	1.72945e-06	0.464594	0.00738664	3320	4246	7566	10	105553799	SH3PXD2A
	cg22960418	0.865413	1.63965e-10	0.356075	0.0454755	5191	2374.5	7565.5	4	6557481	PPP2R2C;PPP2R2C
	cg00687444	0.698974	8.58844e-06	0.505288	0.00317979	2781	4784	7565	16	30689627
	cg22387508	0.673521	2.3911e-05	0.545982	0.00122748	2356	5206	7562	3	58085112	FLNB;FLNB;FLNB;FLNB
	cg05375713	0.787299	9.01843e-08	0.410335	0.0196672	4223	3338	7561	16	77950687	VAT1L
	cg21593690	0.829516	4.4184e-09	0.376423	0.0337158	4812	2746.5	7558.5	3	85210792	CADM2;CADM2
	cg09707408	-0.781003	1.33455e-07	-0.417117	0.0175444	4105	3449.5	7554.5	19	41107094	LTBP4;LTBP4;LTBP4
	cg20019168	0.76623	3.19042e-07	0.430682	0.0138672	3858	3694	7552	18	54301570	TXNL1;TXNL1
	cg16130075	0.838441	2.10097e-09	0.36964	0.0373242	4922	2628	7550	8	93276042
	cg11796938	-0.819873	9.4172e-09	-0.383205	0.0303957	4691	2859	7550	20	52269106
	cg02333396	-0.802667	3.27152e-08	-0.39677	0.0245533	4448	3099.5	7547.5	13	51259835
	cg19024575	0.849459	7.87063e-10	0.362858	0.0412383	5048	2499.5	7547.5	17	76794560	USP36
	cg24235862	0.714729	4.31735e-06	0.484941	0.00490799	3030	4517.5	7547.5	21	27529710	APP;APP;APP;APP;APP;APP;APP;APP;APP
	cg11739509	0.780067	1.41314e-07	0.417117	0.0175444	4094	3449.5	7543.5	10	126738889	CTBP2;CTBP2;CTBP2;CTBP2
	cg18889144	-0.772256	2.25339e-07	-0.423899	0.0156156	3970	3571	7541	1	46145067	GPBP1L1
	cg17736284	-0.772241	2.25534e-07	-0.423899	0.0156156	3969	3571	7540	20	47940279
	cg10475729	0.779871	1.43007e-07	0.417117	0.0175444	4090	3449.5	7539.5	2	37130239	STRN
	cg26343443	0.679115	1.92562e-05	0.532418	0.00170817	2459	5078	7537	18	48232885	MAPK4;MAPK4;MAPK4
	cg23503317	0.818855	1.01734e-08	0.383205	0.0303957	4676	2859	7535	1	61062884
	cg02250200	0.753122	6.56879e-07	0.444247	0.0108587	3623	3911.5	7534.5	2	198165061	ANKRD44-IT1;ANKRD44;ANKRD44
	cg11308512	-0.650201	5.62445e-05	-0.620589	0.000151052	1999	5535.5	7534.5	19	3365553	NFIC;NFIC;NFIC;NFIC;NFIC
	cg20761997	0.837371	2.30231e-09	0.36964	0.0373242	4906	2628	7534	17	71762559	LINC00469
	cg14420954	-0.683268	1.63479e-05	-0.525635	0.00200488	2526	5005	7531	3	181422117	SOX2-OT;SOX2-OT;SOX2-OT;SOX2-OT;SOX2-OT;SOX2-OT
	cg01661956	0.792465	6.4741e-08	0.403552	0.0219985	4311	3219.5	7530.5	16	86671546
	cg24330387	0.77191	2.29943e-07	0.423899	0.0156156	3958	3571	7529	3	106484340
	cg10458734	0.836645	2.44871e-09	0.36964	0.0373242	4899	2628	7527	16	1742021	HN1L
	cg19930135	-0.785099	1.03574e-07	-0.410335	0.0196672	4188	3338	7526	2	220362242	GMPPA;GMPPA
	cg20495332	-0.872546	7.61414e-11	-0.349293	0.0500539	5262	2264	7526	3	48935933	SLC25A20
	cg20308540	-0.745556	9.7701e-07	-0.451029	0.00957397	3497	4029	7526	1	242612849	PLD5
	cg20028194	-0.752526	6.78091e-07	-0.444247	0.0108587	3612	3911.5	7523.5	12	12871912	CDKN1B
	cg21249371	-0.792019	6.66472e-08	-0.403552	0.0219985	4304	3219.5	7523.5	12	122019117	KDM2B;KDM2B
	cg25916714	0.771564	2.34646e-07	0.423899	0.0156156	3952	3571	7523	18	74691269	MBP;MBP;MBP;MBP;MBP
	cg23400122	-0.695935	9.75791e-06	-0.505288	0.00317979	2738	4784	7522	8	10283795	MSRA;MSRA;MSRA
	cg01773185	-0.725119	2.67476e-06	-0.471376	0.00646302	3177	4340	7517	14	74724152	VSX2
	cg02478172	0.653383	5.02621e-05	0.593459	0.000343394	2042	5469	7511	7	157468082	PTPRN2;PTPRN2;PTPRN2
	cg07456026	0.770686	2.46957e-07	0.423899	0.0156156	3938	3571	7509	5	37941634
	cg02876611	0.736865	1.51621e-06	0.457811	0.00842023	3361	4143.5	7504.5	21	35220928	ITSN1
	cg27445792	-0.666723	3.09185e-05	-0.552765	0.00103507	2253	5248	7501	11	977931	AP2A2
	cg04113418	-0.834205	3.00625e-09	-0.36964	0.0373242	4871	2628	7499	19	49646093	PPFIA3
	cg09179249	0.717785	3.75842e-06	0.478158	0.0056398	3070	4429	7499	1	10732900	CASZ1;CASZ1
	cg19707375	0.815621	1.29633e-08	0.383205	0.0303957	4640	2859	7499	17	79005440	BAIAP2-AS1
	cg12481444	0.743757	1.07159e-06	0.451029	0.00957397	3468	4029	7497	14	53302393
	cg13240984	-0.855872	4.28499e-10	-0.356075	0.0454755	5121	2374.5	7495.5	9	21253467
	cg02548677	0.735933	1.58772e-06	0.457811	0.00842023	3348	4143.5	7491.5	20	35940611	MANBAL;MANBAL
	cg19912345	0.797902	4.52157e-08	0.39677	0.0245533	4387	3099.5	7486.5	14	64891588	MTHFD1
	cg03634729	0.776342	1.76935e-07	0.417117	0.0175444	4036	3449.5	7485.5	18	21452829	LAMA3;LAMA3;LAMA3;LAMA3
	cg07038357	-0.843124	1.39692e-09	-0.362858	0.0412383	4985	2499.5	7484.5	16	26625928
	cg10178917	0.806316	2.53817e-08	0.389987	0.027347	4507	2976.5	7483.5	14	99665210	BCL11B;BCL11B
	cg13909055	0.756138	5.58507e-07	0.437464	0.0122857	3675	3803.5	7478.5	9	104289466
	cg19857633	-0.684618	1.54921e-05	-0.518853	0.00234545	2544	4933	7477	19	13264064	IER2
	cg20778688	-0.693034	1.1007e-05	-0.505288	0.00317979	2690	4784	7474	17	35657046	ACACA;ACACA;ACACA;ACACA;ACACA
	cg26011189	0.822294	7.82066e-09	0.376423	0.0337158	4726	2746.5	7472.5	10	48417399	GDF2
	cg10663081	-0.710114	5.30544e-06	-0.484941	0.00490799	2954	4517.5	7471.5	20	36837543
	cg21226512	0.703384	7.1159e-06	0.491723	0.00425918	2859	4610	7469	6	36257179	PNPLA1;PNPLA1;PNPLA1
	cg26176726	-0.768194	2.85183e-07	-0.423899	0.0156156	3897	3571	7468	17	46101089
	cg01535453	-0.805229	2.73913e-08	-0.389987	0.027347	4485	2976.5	7461.5	12	121163887	ACADS
	cg04690994	0.767801	2.91672e-07	0.423899	0.0156156	3889	3571	7460	5	147267680
	cg00100184	0.781989	1.25623e-07	0.410335	0.0196672	4121	3338	7459	14	56014589
	cg09540111	-0.788069	8.58891e-08	-0.403552	0.0219985	4239	3219.5	7458.5	3	186649601	ST6GAL1;ST6GAL1
	cg23534245	-0.651677	5.33943e-05	-0.586677	0.000416932	2017	5441.5	7458.5	20	6751435	BMP2
	cg08499632	-0.767654	2.94141e-07	-0.423899	0.0156156	3885	3571	7456	6	13909420
	cg15174783	0.702586	7.36408e-06	0.491723	0.00425918	2843	4610	7453	3	9518923	SETD5
	cg13443812	0.787762	8.758e-08	0.403552	0.0219985	4233	3219.5	7452.5	19	44738620	ZNF227;ZNF227;ZNF227;ZNF227;ZNF227;ZNF227;ZNF227;ZNF227;ZNF227
	cg13581388	-0.84064	1.73747e-09	-0.362858	0.0412383	4951	2499.5	7450.5	5	92912940	NR2F1-AS1;NR2F1-AS1;NR2F1-AS1;NR2F1-AS1;NR2F1-AS1;NR2F1-AS1;NR2F1-AS1;NR2F1-AS1;NR2F1-AS1
	cg12719649	0.851897	6.26722e-10	0.356075	0.0454755	5075	2374.5	7449.5	7	127624078	SND1
	cg06460983	-0.702273	7.46327e-06	-0.491723	0.00425918	2837	4610	7447	10	91092340	IFIT3;IFIT3;IFIT3
	cg24661595	-0.659005	4.10738e-05	-0.559547	0.000869648	2152	5291	7443	11	70456848	SHANK2;SHANK2
	cg19554338	0.732336	1.89365e-06	0.457811	0.00842023	3299	4143.5	7442.5	9	89407232
	cg15031989	0.840034	1.83132e-09	0.362858	0.0412383	4941	2499.5	7440.5	6	153379631	RGS17
	cg21609507	-0.686546	1.43393e-05	-0.51207	0.00273517	2581	4858	7439	6	13446081	GFOD1;GFOD1
	cg01803180	0.646575	6.38347e-05	0.607024	0.000229881	1927	5510.5	7437.5	17	4578988	PELP1;PELP1
	cg18303360	-0.686381	1.44349e-05	-0.51207	0.00273517	2578	4858	7436	1	26373288	SLC30A2;SLC30A2
	cg19092168	-0.81976	9.49829e-09	-0.376423	0.0337158	4689	2746.5	7435.5	19	57149467
	cg01288904	-0.719442	3.48358e-06	-0.471376	0.00646302	3094	4340	7434	8	80947440	TPD52;TPD52;TPD52
	cg11767491	-0.713112	4.64283e-06	-0.478158	0.0056398	3003	4429	7432	8	67940329	PPP1R42
	cg02216881	-0.72565	2.60863e-06	-0.464594	0.00738664	3183	4246	7429	4	77227162	STBD1;FAM47E-STBD1
	cg11931826	-0.677194	2.07535e-05	-0.525635	0.00200488	2424	5005	7429	9	71820047	TJP2;TJP2;TJP2;TJP2;TJP2;TJP2;TJP2
	cg10783371	-0.695186	1.00677e-05	-0.498506	0.00368554	2725	4703	7428	3	181437548	SOX2OT
	cg11299371	0.753172	6.55103e-07	0.437464	0.0122857	3624	3803.5	7427.5	6	160224288	PNLDC1
	cg00507657	0.718824	3.58384e-06	0.471376	0.00646302	3086	4340	7426	4	3756178
	cg25193437	0.746551	9.28035e-07	0.444247	0.0108587	3514	3911.5	7425.5	8	71382314	LOC101926892
	cg26244522	-0.701032	7.86994e-06	-0.491723	0.00425918	2812	4610	7422	11	60686575	TMEM109
	cg15827092	0.746244	9.4292e-07	0.444247	0.0108587	3508	3911.5	7419.5	14	83600849
	cg05544396	-0.676501	2.13185e-05	-0.525635	0.00200488	2412	5005	7417	16	66959780	RRAD;RRAD
	cg26723228	0.730439	2.07579e-06	0.457811	0.00842023	3268	4143.5	7411.5	16	4833907	SEPT12;SEPT12
	cg27642691	-0.73837	1.40676e-06	-0.451029	0.00957397	3381	4029	7410	1	156828819	INSRR;NTRK1
	cg06854311	-0.772013	2.28558e-07	-0.417117	0.0175444	3960	3449.5	7409.5	2	233390699	CHRND;CHRND;CHRND;CHRND
	cg01033642	0.778791	1.52696e-07	0.410335	0.0196672	4070	3338	7408	16	81564192	CMIP;CMIP
	cg21006578	0.730238	2.09604e-06	0.457811	0.00842023	3264	4143.5	7407.5	15	94627262	LINC01581
	cg15280675	0.800926	3.68567e-08	0.389987	0.027347	4429	2976.5	7405.5	3	197585766	LRCH3;LRCH3
	cg20123222	0.872329	7.79891e-11	0.342511	0.0549916	5260	2145.5	7405.5	17	187688	RPH3AL;RPH3AL;RPH3AL;RPH3AL
	cg01886120	0.808714	2.14211e-08	0.383205	0.0303957	4546	2859	7405	2	26199786	KIF3C
	cg18170989	-0.700047	8.20679e-06	-0.491723	0.00425918	2793	4610	7403	13	49975383	CAB39L;CAB39L;CAB39L
	cg23008822	0.693467	1.0812e-05	0.498506	0.00368554	2699	4703	7402	2	72309279
	cg13464882	-0.699646	8.34734e-06	-0.491723	0.00425918	2790	4610	7400	19	41805561	HNRNPUL1;HNRNPUL1;HNRNPUL1
	cg04850765	-0.79171	6.79942e-08	-0.39677	0.0245533	4300	3099.5	7399.5	15	67135479
	cg15098940	0.784837	1.05283e-07	0.403552	0.0219985	4180	3219.5	7399.5	11	46951657
	cg19033943	0.674865	2.2709e-05	0.525635	0.00200488	2386	5005	7391	7	1140782	C7orf50;C7orf50;C7orf50
	cg27435279	0.756948	5.34502e-07	0.430682	0.0138672	3694	3694	7388	5	31743924
	cg03559454	-0.807551	2.32645e-08	-0.383205	0.0303957	4528	2859	7387	19	49646157	PPFIA3
	cg07791897	0.736498	1.54397e-06	0.451029	0.00957397	3358	4029	7387	5	55897584
	cg08548304	0.835657	2.66183e-09	0.362858	0.0412383	4886	2499.5	7385.5	1	233124679	PCNXL2
	cg23393072	-0.763951	3.62908e-07	-0.423899	0.0156156	3812	3571	7383	18	52990015	TCF4;TCF4;TCF4;TCF4;TCF4;TCF4;TCF4;TCF4;TCF4;TCF4;TCF4;TCF4;TCF4
	cg08517216	0.71006	5.31811e-06	0.478158	0.0056398	2953	4429	7382	18	5583076	EPB41L3
	cg19043482	0.776729	1.72885e-07	0.410335	0.0196672	4041	3338	7379	2	141212520	LRP1B
	cg06072664	0.783983	1.11042e-07	0.403552	0.0219985	4159	3219.5	7378.5	13	26587856	ATP8A2
	cg02818170	-0.709651	5.41512e-06	-0.478158	0.0056398	2946	4429	7375	19	3336941
	cg07471614	-0.698034	8.93568e-06	-0.491723	0.00425918	2765	4610	7375	8	125855152
	cg27180153	-0.697841	9.0087e-06	-0.491723	0.00425918	2761	4610	7371	13	25320559
	cg13372879	-0.763107	3.80512e-07	-0.423899	0.0156156	3799	3571	7370	2	172948073
	cg19154027	-0.749935	7.77739e-07	-0.437464	0.0122857	3566	3803.5	7369.5	11	101983027	YAP1;YAP1
	cg08564971	-0.73526	1.6413e-06	-0.451029	0.00957397	3340	4029	7369	17	9373642	STX8;STX8
	cg25255586	0.742644	1.13419e-06	0.444247	0.0108587	3454	3911.5	7365.5	5	44511627	BRCAT107
	cg06963130	-0.714376	4.38664e-06	-0.471376	0.00646302	3025	4340	7365	2	236342772
	cg01785946	0.833921	3.07816e-09	0.362858	0.0412383	4865	2499.5	7364.5	2	233762484	NGEF;NGEF
	cg00598018	0.702644	7.34576e-06	0.484941	0.00490799	2845	4517.5	7362.5	11	126525828	LOC101929427;LOC101929427;KIRREL3;KIRREL3;KIRREL3
	cg27198675	0.805991	2.59682e-08	0.383205	0.0303957	4501	2859	7360	17	75853818
	cg00371418	-0.702526	7.38285e-06	-0.484941	0.00490799	2842	4517.5	7359.5	17	35014438
	cg16263722	0.668335	2.91074e-05	0.532418	0.00170817	2280	5078	7358	1	29523841	MECR;MECR
	cg21644578	-0.696448	9.55073e-06	-0.491723	0.00425918	2748	4610	7358	1	17029831	ESPNP
	cg25695568	0.696257	9.62744e-06	0.491723	0.00425918	2744	4610	7354	12	110147383
	cg12034943	-0.749046	8.14935e-07	-0.437464	0.0122857	3550	3803.5	7353.5	19	18811790	CRTC1;CRTC1
	cg18182216	-0.866922	1.39917e-10	-0.342511	0.0549916	5208	2145.5	7353.5	1	150978385	FAM63A;FAM63A;FAM63A;FAM63A;FAM63A
	cg02389195	0.852452	5.94749e-10	0.349293	0.0500539	5086	2264	7350	5	175088015	HRH2
	cg26559216	-0.748999	8.16937e-07	-0.437464	0.0122857	3546	3803.5	7349.5	19	5542907
	cg25421143	0.762245	3.99293e-07	0.423899	0.0156156	3778	3571	7349	5	78102439	ARSB
	cg12579820	0.796228	5.05572e-08	0.389987	0.027347	4367	2976.5	7343.5	6	144016003	PHACTR2;PHACTR2;PHACTR2;PHACTR2
	cg07245052	-0.782168	1.24242e-07	-0.403552	0.0219985	4123	3219.5	7342.5	8	118918360	EXT1
	cg13609534	0.740612	1.25711e-06	0.444247	0.0108587	3431	3911.5	7342.5	1	231670699	TSNAX;TSNAX-DISC1;TSNAX-DISC1;TSNAX-DISC1;TSNAX-DISC1;TSNAX-DISC1;TSNAX-DISC1;TSNAX-DISC1;TSNAX-DISC1
	cg23964444	0.754725	6.02778e-07	0.430682	0.0138672	3647	3694	7341	3	71102972	FOXP1;FOXP1;FOXP1;FOXP1;FOXP1;FOXP1;FOXP1;FOXP1
	cg05331435	0.748085	8.56906e-07	0.437464	0.0122857	3537	3803.5	7340.5	13	20640698	ZMYM2;ZMYM2;ZMYM2;ZMYM2
	cg00983086	0.733283	1.80833e-06	0.451029	0.00957397	3310	4029	7339	7	157403448	PTPRN2;PTPRN2;PTPRN2;PTPRN2;PTPRN2
	cg08406749	0.740579	1.25924e-06	0.444247	0.0108587	3427	3911.5	7338.5	1	204413532	PIK3C2B;PIK3C2B
	cg12078781	-0.732802	1.85124e-06	-0.451029	0.00957397	3303	4029	7332	4	140586950	MGST2;MGST2;MGST2;MGST2;MGST2;MGST2;MGST2;MGST2
	cg06791501	0.86469	1.76802e-10	0.342511	0.0549916	5186	2145.5	7331.5	3	140962210	PXYLP1;PXYLP1;PXYLP1
	cg26232657	0.767469	2.97272e-07	0.417117	0.0175444	3881	3449.5	7330.5	1	228881457	RHOU
	cg02626208	0.732478	1.88064e-06	0.451029	0.00957397	3301	4029	7330	17	34989377
	cg07891081	-0.661506	3.7495e-05	-0.5392	0.00145051	2177	5151.5	7328.5	2	131594245
	cg16228115	0.718609	3.61938e-06	0.464594	0.00738664	3080	4246	7326	17	17127834	FLCN;FLCN
	cg01866551	0.76709	3.03777e-07	0.417117	0.0175444	3876	3449.5	7325.5	6	10745521
	cg12898663	0.850764	6.9707e-10	0.349293	0.0500539	5059	2264	7323	10	77506280	C10orf11;C10orf11
	cg19986152	-0.725008	2.68881e-06	-0.457811	0.00842023	3176	4143.5	7319.5	3	133464909	TF
	cg20295537	-0.766672	3.1111e-07	-0.417117	0.0175444	3870	3449.5	7319.5	10	57389906
	cg02030921	0.693737	1.06917e-05	0.491723	0.00425918	2707	4610	7317	2	231648925	CAB39;CAB39;CAB39
	cg12320848	0.739551	1.32606e-06	0.444247	0.0108587	3403	3911.5	7314.5	17	65388327	PITPNC1;PITPNC1
	cg25602536	-0.819379	9.77769e-09	-0.36964	0.0373242	4685	2628	7313	2	8816608
	cg16419418	-0.693545	1.07772e-05	-0.491723	0.00425918	2702	4610	7312	12	16539032
	cg00962793	0.717356	3.83273e-06	0.464594	0.00738664	3063	4246	7309	14	104852641
	cg03107315	-0.710585	5.19585e-06	-0.471376	0.00646302	2966	4340	7306	17	78448663	NPTX1
	cg04497368	-0.793473	6.06231e-08	-0.389987	0.027347	4328	2976.5	7304.5	7	130598520	LOC100506860;LINC-PINT;LINC-PINT;LINC-PINT
	cg17354002	0.739012	1.36233e-06	0.444247	0.0108587	3392	3911.5	7303.5	7	2071166	MAD1L1;MAD1L1;MAD1L1;MAD1L1;MAD1L1
	cg02154003	0.644071	6.96001e-05	0.579894	0.000504083	1890	5410	7300	9	33364060	NFX1;NFX1
	cg03867465	-0.752231	6.88816e-07	-0.430682	0.0138672	3604	3694	7298	4	183062301	MGC45800
	cg15617023	-0.716306	4.02025e-06	-0.464594	0.00738664	3050	4246	7296	13	40113248	LHFP
	cg08543630	0.738493	1.39819e-06	0.444247	0.0108587	3383	3911.5	7294.5	13	80792236
	cg22885409	0.658546	4.17626e-05	0.5392	0.00145051	2143	5151.5	7294.5	11	102470832	MMP20
	cg11067696	0.817591	1.11904e-08	0.36964	0.0373242	4664	2628	7292	12	132328378	MMP17
	cg13315047	-0.682324	1.69722e-05	-0.505288	0.00317979	2508	4784	7292	12	131261143
	cg03330678	0.723049	2.94752e-06	0.457811	0.00842023	3148	4143.5	7291.5	17	75316233	SEPT9;SEPT9;SEPT9;SEPT9
	cg01247747	-0.715628	4.14562e-06	-0.464594	0.00738664	3041	4246	7287	12	123752727	CDK2AP1;CDK2AP1;CDK2AP1;CDK2AP1;CDK2AP1;CDK2AP1
	cg05380888	-0.800823	3.71164e-08	-0.383205	0.0303957	4428	2859	7287	8	144852953
	cg12674296	0.886292	1.51206e-11	0.328946	0.0660179	5356	1931	7287	12	122212915	TMEM120B
	cg18525965	-0.827488	5.20048e-09	-0.362858	0.0412383	4786	2499.5	7285.5	19	46145630
	cg03396323	0.785016	1.04113e-07	0.39677	0.0245533	4185	3099.5	7284.5	4	42636981	ATP8A1;ATP8A1
	cg00904548	0.77127	2.38704e-07	0.410335	0.0196672	3946	3338	7284	3	49720819	APEH
	cg05590619	-0.744124	1.05163e-06	-0.437464	0.0122857	3480	3803.5	7283.5	3	42056814
	cg03285229	-0.722579	3.01274e-06	-0.457811	0.00842023	3138	4143.5	7281.5	5	99983617
	cg03657606	-0.791954	6.69274e-08	-0.389987	0.027347	4303	2976.5	7279.5	17	66395286	ARSG;ARSG
	cg10241132	0.736883	1.51483e-06	0.444247	0.0108587	3363	3911.5	7274.5	10	5568420	CALML3-AS1;CALML3-AS1
	cg06260799	-0.644252	6.91663e-05	-0.573112	0.000606959	1895	5375.5	7270.5	15	41198934
	cg22277972	-0.791267	6.99746e-08	-0.389987	0.027347	4294	2976.5	7270.5	12	108960008	ISCU;ISCU
	cg00361978	0.743361	1.09347e-06	0.437464	0.0122857	3462	3803.5	7265.5	3	156207684	KCNAB1;KCNAB1;KCNAB1;KCNAB1;KCNAB1
	cg03782453	-0.799135	4.16169e-08	-0.383205	0.0303957	4405	2859	7264	4	7043935	CCDC96;TADA2B
	cg20844821	-0.713728	4.51626e-06	-0.464594	0.00738664	3015	4246	7261	1	18433794	IGSF21
	cg18043014	0.749836	7.81831e-07	0.430682	0.0138672	3563	3694	7257	11	681173	DEAF1;DEAF1
	cg11385441	0.742627	1.13514e-06	0.437464	0.0122857	3453	3803.5	7256.5	14	91705167	GPR68;GPR68
	cg00938266	0.72794	2.34003e-06	0.451029	0.00957397	3224	4029	7253	16	66786977	DYNC1LI2
	cg14560006	-0.769275	2.67973e-07	-0.410335	0.0196672	3915	3338	7253	9	140171342	C9orf167
	cg22100409	-0.776231	1.78116e-07	-0.403552	0.0219985	4031	3219.5	7250.5	4	95373929	PDLIM5;PDLIM5;PDLIM5;PDLIM5;PDLIM5
	cg12937133	0.843147	1.39412e-09	0.349293	0.0500539	4986	2264	7250	4	3825672
	cg20069688	-0.768944	2.73134e-07	-0.410335	0.0196672	3910	3338	7248	6	31941049	STK19;STK19;DOM3Z;STK19
	cg22667904	0.701639	7.66849e-06	0.478158	0.0056398	2819	4429	7248	16	49572156	ZNF423;ZNF423
	cg00961326	-0.742199	1.16013e-06	-0.437464	0.0122857	3442	3803.5	7245.5	16	58061220	MMP15
	cg06068373	-0.756065	5.60722e-07	-0.423899	0.0156156	3674	3571	7245	3	42594510	SEC22C;SEC22C
	cg16810054	-0.66068	3.86446e-05	-0.532418	0.00170817	2167	5078	7245	20	33298113	TP53INP2
	cg12513899	0.762949	3.839e-07	0.417117	0.0175444	3795	3449.5	7244.5	6	38682507	DNAH8
	cg08271203	0.741672	1.19152e-06	0.437464	0.0122857	3440	3803.5	7243.5	1	99763134	LPPR4;LPPR4
	cg15441535	0.727179	2.42632e-06	0.451029	0.00957397	3213	4029	7242	18	72201775	CNDP1;CNDP1
	cg16528937	0.755941	5.64522e-07	0.423899	0.0156156	3671	3571	7242	20	30782162	PLAGL2
	cg20523008	0.712693	4.73067e-06	0.464594	0.00738664	2996	4246	7242	18	74271948
	cg01432692	0.65561	4.64213e-05	0.5392	0.00145051	2087	5151.5	7238.5	1	232674637
	cg10000830	-0.833914	3.07992e-09	-0.356075	0.0454755	4863	2374.5	7237.5	10	122216137	PPAPDC1A
	cg03857647	0.789405	7.88752e-08	0.389987	0.027347	4260	2976.5	7236.5	12	77241989	ZDHHC17
	cg00782697	0.70603	6.34615e-06	0.471376	0.00646302	2896	4340	7236	10	134454481	INPP5A
	cg18544696	-0.841786	1.57178e-09	-0.349293	0.0500539	4968	2264	7232	11	121350035	SORL1
	cg11111214	0.762356	3.96829e-07	0.417117	0.0175444	3782	3449.5	7231.5	2	179672691	TTN;TTN;TTN;TTN;TTN
	cg14665406	0.805201	2.74437e-08	0.376423	0.0337158	4484	2746.5	7230.5	6	5112830	LOC100129461;LYRM4;LYRM4;LYRM4;LYRM4
	cg00164123	0.80518	2.74835e-08	0.376423	0.0337158	4483	2746.5	7229.5	19	13352274	CACNA1A;CACNA1A;CACNA1A;CACNA1A;CACNA1A
	cg11712835	-0.747963	8.62367e-07	-0.430682	0.0138672	3535	3694	7229	1	201509152
	cg19671225	0.733445	1.79405e-06	0.444247	0.0108587	3314	3911.5	7225.5	2	234221706	SAG
	cg18576469	0.767723	2.92978e-07	0.410335	0.0196672	3887	3338	7225	11	16813059	PLEKHA7
	cg25487404	-0.774278	2.00044e-07	-0.403552	0.0219985	4005	3219.5	7224.5	8	37551945	ZNF703
	cg14409083	-0.677846	2.02338e-05	-0.505288	0.00317979	2439	4784	7223	12	13349724	EMP1;EMP1
	cg17608570	-0.651543	5.36471e-05	-0.545982	0.00122748	2015	5206	7221	10	130228545
	cg07313709	-0.78197	1.25766e-07	-0.39677	0.0245533	4120	3099.5	7219.5	8	37757338	RAB11FIP1;RAB11FIP1
	cg21685168	0.693507	1.0794e-05	0.484941	0.00490799	2700	4517.5	7217.5	6	135518423	MYB;MYB;MYB;MYB;MYB;MYB;MYB;MYB
	cg08696931	-0.718017	3.71879e-06	-0.457811	0.00842023	3073	4143.5	7216.5	12	123754071	CDK2AP1
	cg05704248	0.682172	1.70746e-05	0.498506	0.00368554	2506	4703	7209	4	6386500	PPP2R2C;PPP2R2C;PPP2R2C;PPP2R2C
	cg16605208	-0.761316	4.20472e-07	-0.417117	0.0175444	3759	3449.5	7208.5	7	149473463	SSPO
	cg05606284	-0.677186	2.07598e-05	-0.505288	0.00317979	2423	4784	7207	3	73610847	PDZRN3;LOC101927296;PDZRN3;PDZRN3
	cg04017324	-0.63984	8.04079e-05	-0.573112	0.000606959	1831	5375.5	7206.5	19	41593613	CYP2A13
	cg07690326	-0.787396	8.96324e-08	-0.389987	0.027347	4225	2976.5	7201.5	8	145019032	PLEC1;PLEC1;PLEC1;PLEC1;PLEC1;PLEC1
	cg03615408	0.810972	1.82182e-08	0.36964	0.0373242	4571	2628	7199	19	11032005	CARM1
	cg08234428	0.745851	9.62225e-07	0.430682	0.0138672	3502	3694	7196	5	60830578	ZSWIM6
	cg16312514	-0.649782	5.70772e-05	-0.545982	0.00122748	1990	5206	7196	11	70650521	SHANK2
	cg16248160	0.731207	2.00022e-06	0.444247	0.0108587	3284	3911.5	7195.5	1	30138182
	cg16167478	0.745695	9.70033e-07	0.430682	0.0138672	3501	3694	7195	15	42313231	PLA2G4E
	cg24228311	0.681195	1.77463e-05	0.498506	0.00368554	2491	4703	7194	6	16800150
	cg04209893	0.691999	1.14865e-05	0.484941	0.00490799	2676	4517.5	7193.5	2	236256812
	cg22011254	0.75984	4.56233e-07	0.417117	0.0175444	3744	3449.5	7193.5	11	2739975	KCNQ1;KCNQ1
	cg06425066	0.839423	1.93076e-09	0.349293	0.0500539	4929	2264	7193	1	110583604	STRIP1;STRIP1;STRIP1
	cg19754282	0.780043	1.41515e-07	0.39677	0.0245533	4093	3099.5	7192.5	17	60953970
	cg21905630	-0.759689	4.60064e-07	-0.417117	0.0175444	3740	3449.5	7189.5	4	54965904	GSX2
	cg06818532	0.649267	5.81185e-05	0.545982	0.00122748	1983	5206	7189	3	107318032	BBX;BBX
	cg09422503	0.872071	8.02371e-11	0.328946	0.0660179	5258	1931	7189	13	74497096	KLF12
	cg21434530	0.661948	3.68924e-05	0.525635	0.00200488	2183	5005	7188	4	4870486
	cg25698912	0.675845	2.18669e-05	0.505288	0.00317979	2404	4784	7188	6	47639679	ADGRF2
	cg00428526	-0.765827	3.26424e-07	-0.410335	0.0196672	3848	3338	7186	4	7031099	TBC1D14;TBC1D14;TBC1D14
	cg01536941	0.647173	6.25222e-05	0.552765	0.00103507	1938	5248	7186	14	101455116	SNORD114-28;SNORD114-29
	cg01636650	-0.819292	9.84249e-09	-0.362858	0.0412383	4684	2499.5	7183.5	3	38040315	VILL
	cg17062949	-0.686115	1.45903e-05	-0.491723	0.00425918	2572	4610	7182	16	9353183
	cg26537635	-0.691322	1.18103e-05	-0.484941	0.00490799	2662	4517.5	7179.5	12	22671186	C2CD5;C2CD5;C2CD5;C2CD5;C2CD5;C2CD5
	cg12793238	0.702344	7.44086e-06	0.471376	0.00646302	2839	4340	7179	2	231977049	HTR2B;PSMD1
	cg24450184	0.801091	3.64458e-08	0.376423	0.0337158	4431	2746.5	7177.5	7	157868361	PTPRN2;PTPRN2;PTPRN2;PTPRN2;PTPRN2
	cg26473844	-0.737778	1.44892e-06	-0.437464	0.0122857	3373	3803.5	7176.5	5	37834909	GDNF;GDNF;GDNF
	cg01275830	0.808788	2.13091e-08	0.36964	0.0373242	4547	2628	7175	10	104211749	C10orf95
	cg02591564	-0.640473	7.86993e-05	-0.56633	0.000727929	1839	5335.5	7174.5	12	125578355	AACS
	cg10138083	0.771641	2.33585e-07	0.403552	0.0219985	3953	3219.5	7172.5	10	98156109	TLL2
	cg00188168	0.729957	2.12459e-06	0.444247	0.0108587	3260	3911.5	7171.5	9	90262972	DAPK1;DAPK1;DAPK1;DAPK1
	cg15590787	0.857787	3.55338e-10	0.335728	0.0603068	5140	2030.5	7170.5	5	174422905	FLJ16171
	cg04086197	0.837232	2.32955e-09	0.349293	0.0500539	4903	2264	7167	14	104205071	PPP1R13B
	cg11461670	-0.743885	1.0646e-06	-0.430682	0.0138672	3473	3694	7167	8	22454935	PDLIM2
	cg21022524	0.729485	2.17334e-06	0.444247	0.0108587	3255	3911.5	7166.5	10	127430868	EDRF1;EDRF1;EDRF1;EDRF1;EDRF1
	cg00670246	0.817621	1.11655e-08	0.362858	0.0412383	4665	2499.5	7164.5	2	10112958	GRHL1
	cg11222217	0.751624	7.1138e-07	0.423899	0.0156156	3591	3571	7162	1	10732519	CASZ1;CASZ1
	cg16386158	0.695657	9.87202e-06	0.478158	0.0056398	2733	4429	7162	2	102927397	IL1RL1
	cg04867178	0.642759	7.28021e-05	0.559547	0.000869648	1870	5291	7161	6	168503473
	cg16782941	0.791878	6.72598e-08	0.383205	0.0303957	4302	2859	7161	17	19240932	B9D1
	cg17625793	0.791839	6.74288e-08	0.383205	0.0303957	4301	2859	7160	1	204212802	PLEKHA6
	cg15051881	0.69018	1.23752e-05	0.484941	0.00490799	2641	4517.5	7158.5	3	185158515	MAP3K13;MAP3K13;MAP3K13
	cg09144098	0.778087	1.59332e-07	0.39677	0.0245533	4057	3099.5	7156.5	16	56518581	BBS2
	cg13511633	0.784816	1.05425e-07	0.389987	0.027347	4179	2976.5	7155.5	7	29389106	CHN2;CHN2;CHN2;CHN2;CHN2
	cg06461649	0.807489	2.33671e-08	0.36964	0.0373242	4527	2628	7155	3	122862913	PDIA5;PDIA5
	cg09497987	0.627919	0.0001194	0.600241	0.000281595	1661	5492.5	7153.5	4	103136653
	cg12134134	0.764061	3.60668e-07	0.410335	0.0196672	3815	3338	7153	6	73887313	KCNQ5;KCNQ5;KCNQ5;KCNQ5;KCNQ5
	cg18393023	0.807202	2.38467e-08	0.36964	0.0373242	4523	2628	7151	22	21126967	SERPIND1;PI4KA
	cg17478888	0.844587	1.22636e-09	0.342511	0.0549916	5002	2145.5	7147.5	16	84125201	MBTPS1
	cg07112087	0.784524	1.07359e-07	0.389987	0.027347	4170	2976.5	7146.5	1	151767754
	cg23392162	0.674194	2.33017e-05	0.505288	0.00317979	2362	4784	7146	10	48417321	GDF2
	cg05279413	-0.644359	6.89132e-05	-0.552765	0.00103507	1897	5248	7145	7	1572327	MAFK
	cg09811211	-0.742515	1.14163e-06	-0.430682	0.0138672	3449	3694	7143	1	194195149
	cg20089360	0.815698	1.28901e-08	0.362858	0.0412383	4641	2499.5	7140.5	1	189992125
	cg16332813	-0.705535	6.48399e-06	-0.464594	0.00738664	2890	4246	7136	5	180230115	MGAT1;MGAT1;MGAT1;MGAT1;MGAT1
	cg14338887	-0.815391	1.31868e-08	-0.362858	0.0412383	4636	2499.5	7135.5	6	42928500	GNMT;GNMT
	cg24811805	-0.720393	3.33423e-06	-0.451029	0.00957397	3106	4029	7135	7	66928102
	cg09906354	0.776294	1.77441e-07	0.39677	0.0245533	4034	3099.5	7133.5	14	100033592	CCDC85C
	cg16215968	-0.734745	1.68344e-06	-0.437464	0.0122857	3329	3803.5	7132.5	13	30995686
	cg16479247	0.657816	4.28806e-05	0.525635	0.00200488	2127	5005	7132	6	168716332	DACT2
	cg27630316	0.719704	3.44185e-06	0.451029	0.00957397	3099	4029	7128	10	99331614	ANKRD2;ANKRD2;ANKRD2;ANKRD2
	cg16277885	0.824278	6.70267e-09	0.356075	0.0454755	4751	2374.5	7125.5	7	899935	UNC84A;UNC84A
	cg24137216	-0.74061	1.25723e-06	-0.430682	0.0138672	3430	3694	7124	8	145020381	PLEC1;PLEC1;MIR661;PLEC1;PLEC1;PLEC1
	cg13949086	-0.692577	1.12165e-05	-0.478158	0.0056398	2687	4429	7116	10	50857556	CHAT;CHAT;CHAT;CHAT;CHAT;CHAT;CHAT
	cg07183901	0.698582	8.7315e-06	0.471376	0.00646302	2774	4340	7114	2	233733556	C2orf82
	cg05659220	0.782488	1.21814e-07	0.389987	0.027347	4136	2976.5	7112.5	22	47335234	TBC1D22A;TBC1D22A;TBC1D22A;TBC1D22A;TBC1D22A
	cg18989017	0.671939	2.53996e-05	0.505288	0.00317979	2328	4784	7112	11	129764374	NFRKB;NFRKB
	cg06332637	0.841509	1.61049e-09	0.342511	0.0549916	4964	2145.5	7109.5	19	52802185	ZNF480;ZNF480;ZNF480
	cg19877248	0.767823	2.91315e-07	0.403552	0.0219985	3890	3219.5	7109.5	8	23176956	LOXL2
	cg06094815	0.71855	3.62917e-06	0.451029	0.00957397	3079	4029	7108	1	236157210	NID1
	cg16760163	0.747991	8.61096e-07	0.423899	0.0156156	3536	3571	7107	15	38901688
	cg17518334	0.740085	1.29093e-06	0.430682	0.0138672	3413	3694	7107	18	72363437	ZNF407;ZNF407;ZNF407
	cg09623010	-0.681418	1.75906e-05	-0.491723	0.00425918	2495	4610	7105	17	73102100	SLC16A5;SLC16A5
	cg23266308	0.703292	7.14414e-06	0.464594	0.00738664	2858	4246	7104	3	9944212	IL17RE;IL17RE;IL17RE;IL17RE;IL17RE
	cg20617093	-0.675489	2.21694e-05	-0.498506	0.00368554	2399	4703	7102	19	6532849	TNFSF9
	cg06783533	0.739569	1.32486e-06	0.430682	0.0138672	3404	3694	7098	16	56388908	GNAO1
	cg13623101	0.747408	8.8768e-07	0.423899	0.0156156	3527	3571	7098	5	32325489
	cg17844035	0.795145	5.43151e-08	0.376423	0.0337158	4351	2746.5	7097.5	2	96427173
	cg04317263	0.788043	8.6032e-08	0.383205	0.0303957	4238	2859	7097	10	6116996
	cg16263615	0.731608	1.9618e-06	0.437464	0.0122857	3290	3803.5	7093.5	1	55207078	TTC4;TTC4;MROH7-TTC4;MROH7-TTC4;MROH7-TTC4
	cg16403860	-0.725446	2.63387e-06	-0.444247	0.0108587	3181	3911.5	7092.5	21	34394412
	cg00929523	-0.794579	5.63801e-08	-0.376423	0.0337158	4345	2746.5	7091.5	1	157948875
	cg05588228	-0.619212	0.000157769	-0.640936	7.7473e-05	1534	5554	7088	5	145132641
	cg12765042	-0.646839	6.32525e-05	-0.5392	0.00145051	1933	5151.5	7084.5	8	42065298	PLAT;PLAT
	cg22890950	-0.871152	8.87679e-11	-0.322163	0.0721434	5247	1836.5	7083.5	10	122216135	PPAPDC1A
	cg11117952	-0.620305	0.000152416	-0.620589	0.000151052	1546	5535.5	7081.5	5	175206005
	cg14443219	0.839865	1.85829e-09	0.342511	0.0549916	4935	2145.5	7080.5	19	10370920
	cg16666874	0.793778	5.94225e-08	0.376423	0.0337158	4333	2746.5	7079.5	11	23924778
	cg23467902	0.820521	8.9626e-09	0.356075	0.0454755	4703	2374.5	7077.5	19	41214906	ADCK4;ADCK4
	cg23151298	0.695661	9.87018e-06	0.471376	0.00646302	2734	4340	7074	3	38846358
	cg17994196	0.786518	9.47458e-08	0.383205	0.0303957	4214	2859	7073	1	15617106	FHAD1
	cg03862225	-0.715041	4.25708e-06	-0.451029	0.00957397	3036	4029	7065	10	126850454	CTBP2;CTBP2
	cg27302151	0.779749	1.44071e-07	0.389987	0.027347	4087	2976.5	7063.5	20	36688344	RPRD1B
	cg02948656	0.72329	2.9144e-06	0.444247	0.0108587	3151	3911.5	7062.5	12	123636505
	cg19504245	-0.765265	3.36991e-07	-0.403552	0.0219985	3839	3219.5	7058.5	19	55660620	TNNT1;TNNT1;TNNT1
	cg27410726	0.771694	2.32864e-07	0.39677	0.0245533	3956	3099.5	7055.5	6	166900781	RPS6KA2;RPS6KA2
	cg22894517	-0.809053	2.09087e-08	-0.362858	0.0412383	4551	2499.5	7050.5	11	124733038
	cg22013070	0.689209	1.28749e-05	0.478158	0.0056398	2621	4429	7050	4	7799253	AFAP1;AFAP1
	cg19259179	-0.667559	2.99665e-05	-0.505288	0.00317979	2265	4784	7049	7	54956252
	cg10842070	0.808871	2.11822e-08	0.362858	0.0412383	4549	2499.5	7048.5	20	62549359	MIR941-1;DNAJC5;MIR941-3;MIR941-2
	cg16763004	0.722439	3.03244e-06	0.444247	0.0108587	3137	3911.5	7048.5	14	100893938	WDR25;WDR25
	cg23022809	-0.751849	7.02928e-07	-0.417117	0.0175444	3595	3449.5	7044.5	1	2230923	SKI
	cg05319033	-0.623938	0.000135766	-0.586677	0.000416932	1601	5441.5	7042.5	16	49862211	ZNF423
	cg13929598	0.77104	2.4192e-07	0.39677	0.0245533	3942	3099.5	7041.5	7	29845596	WIPF3
	cg05554966	-0.751551	7.14123e-07	-0.417117	0.0175444	3589	3449.5	7038.5	6	31648514	LY6G5C
	cg11370340	-0.778224	1.58025e-07	-0.389987	0.027347	4061	2976.5	7037.5	5	180212257
	cg18807011	-0.683073	1.64756e-05	-0.484941	0.00490799	2520	4517.5	7037.5	1	184633572
	cg12752128	0.836044	2.57635e-09	0.342511	0.0549916	4891	2145.5	7036.5	14	75386234	RPS6KL1
	cg25166835	0.735623	1.61221e-06	0.430682	0.0138672	3342	3694	7036	12	1744349	WNT5B;WNT5B
	cg24100560	0.770584	2.48419e-07	0.39677	0.0245533	3936	3099.5	7035.5	1	54695487	SSBP3;SSBP3;SSBP3
	cg25254998	0.764232	3.57211e-07	0.403552	0.0219985	3816	3219.5	7035.5	3	100252276	TMEM45A
	cg03434319	0.751432	7.18651e-07	0.417117	0.0175444	3585	3449.5	7034.5	16	24110492	PRKCB;PRKCB
	cg01271982	0.799002	4.19913e-08	0.36964	0.0373242	4403	2628	7031	16	89417545	ANKRD11
	cg22676735	0.75687	5.36773e-07	0.410335	0.0196672	3693	3338	7031	5	95864581	LOC101929710
	cg16907855	0.682563	1.68121e-05	0.484941	0.00490799	2513	4517.5	7030.5	12	89932866
	cg03548266	0.80765	2.31033e-08	0.362858	0.0412383	4530	2499.5	7029.5	11	43572502
	cg19455171	0.770289	2.52705e-07	0.39677	0.0245533	3929	3099.5	7028.5	14	100943011	WDR25;WDR25
	cg18317349	0.784507	1.07473e-07	0.383205	0.0303957	4169	2859	7028	17	7727195	DNAH2
	cg23114435	0.84427	1.26157e-09	0.335728	0.0603068	4997	2030.5	7027.5	1	167442612	CD247;CD247
	cg03415664	0.75676	5.39996e-07	0.410335	0.0196672	3688	3338	7026	9	114909457	MIR3134;SUSD1;SUSD1;SUSD1
	cg01888411	-0.777098	1.69106e-07	-0.389987	0.027347	4048	2976.5	7024.5	11	34378293	ABTB2
	cg10238917	0.807241	2.37806e-08	0.362858	0.0412383	4525	2499.5	7024.5	16	30942621	FBXL19
	cg01635310	-0.632798	0.000101764	-0.559547	0.000869648	1733	5291	7024	19	18061472	KCNN1
	cg21735516	0.76356	3.70963e-07	0.403552	0.0219985	3803	3219.5	7022.5	15	41150573
	cg05186239	0.727342	2.40763e-06	0.437464	0.0122857	3218	3803.5	7021.5	11	85811125
	cg22786465	-0.676375	2.14232e-05	-0.491723	0.00425918	2409	4610	7019	6	31649502	LY6G5C
	cg10022184	0.769389	2.66215e-07	0.39677	0.0245533	3918	3099.5	7017.5	5	158338266	EBF1;EBF1;EBF1
	cg16080986	0.815556	1.30263e-08	0.356075	0.0454755	4639	2374.5	7013.5	1	181697542	CACNA1E;CACNA1E;CACNA1E
	cg02417813	-0.711437	5.00309e-06	-0.451029	0.00957397	2982	4029	7011	8	104789019	RIMS2
	cg03372779	-0.783544	1.14107e-07	-0.383205	0.0303957	4152	2859	7011	16	2069785	NPW;NPW
	cg03600512	0.82405	6.82347e-09	0.349293	0.0500539	4747	2264	7011	2	9368158	ASAP2;ASAP2
	cg22747092	-0.762757	3.88045e-07	-0.403552	0.0219985	3791	3219.5	7010.5	9	138987818	NACC2
	cg06736100	0.789422	7.87896e-08	0.376423	0.0337158	4261	2746.5	7007.5	17	49024061
	cg14709292	-0.691447	1.17499e-05	-0.471376	0.00646302	2665	4340	7005	3	131081177	NUDT16P;NUDT16P
	cg25689940	0.755642	5.73697e-07	0.410335	0.0196672	3665	3338	7003	12	112847715	RPL6;RPL6
	cg25691648	0.740784	1.24626e-06	0.423899	0.0156156	3432	3571	7003	1	225898632
	cg24671382	0.775606	1.84884e-07	0.389987	0.027347	4024	2976.5	7000.5	22	25564248	KIAA1671
	cg22687632	0.841792	1.57092e-09	0.335728	0.0603068	4969	2030.5	6999.5	12	56996390	BAZ2A;BAZ2A
	cg01872782	0.788908	8.14226e-08	0.376423	0.0337158	4252	2746.5	6998.5	17	43185704	NMT1
	cg17997332	0.796365	5.0099e-08	0.36964	0.0373242	4370	2628	6998	10	134022578	STK32C
	cg07489381	0.822576	7.65229e-09	0.349293	0.0500539	4729	2264	6993	8	29326884
	cg02623471	-0.674704	2.28497e-05	-0.491723	0.00425918	2381	4610	6991	8	27850313	SCARA5
	cg20229025	0.832091	3.58135e-09	0.342511	0.0549916	4841	2145.5	6986.5	11	971902	AP2A2
	cg18610280	0.740019	1.29523e-06	0.423899	0.0156156	3409	3571	6980	18	36994604	LINC00669
	cg25186874	0.709765	5.388e-06	0.451029	0.00957397	2948	4029	6977	4	141540407
	cg03179401	-0.767079	3.0398e-07	-0.39677	0.0245533	3875	3099.5	6974.5	6	108871173
	cg16213655	-0.760933	4.29496e-07	-0.403552	0.0219985	3754	3219.5	6973.5	16	4987532	PPL
	cg24699670	-0.747268	8.94161e-07	-0.417117	0.0175444	3523	3449.5	6972.5	19	55660614	TNNT1;TNNT1;TNNT1
	cg13227720	0.781271	1.31285e-07	0.383205	0.0303957	4112	2859	6971	12	132503278	EP400
	cg26199857	-0.626161	0.000126396	-0.56633	0.000727929	1635	5335.5	6970.5	12	54764265	ZNF385A;ZNF385A;ZNF385A
	cg07714319	0.75351	6.43382e-07	0.410335	0.0196672	3631	3338	6969	2	16822974	FAM49A
	cg10732641	-0.701828	7.60679e-06	-0.457811	0.00842023	2824	4143.5	6967.5	19	5397775
	cg10110367	-0.759931	4.53955e-07	-0.403552	0.0219985	3746	3219.5	6965.5	21	46131464	C21orf29;C21orf29
	cg10783206	0.708419	5.71691e-06	0.451029	0.00957397	2934	4029	6963	12	19636888	AEBP2;AEBP2;AEBP2
	cg09730457	0.79381	5.92982e-08	0.36964	0.0373242	4334	2628	6962	3	107363673	BBX;BBX;BBX
	cg02284433	0.803714	3.04341e-08	0.362858	0.0412383	4461	2499.5	6960.5	11	61280813
	cg05833090	0.752971	6.62197e-07	0.410335	0.0196672	3620	3338	6958	2	216896565
	cg08126815	0.803405	3.10913e-08	0.362858	0.0412383	4458	2499.5	6957.5	17	42476617	GPATCH8
	cg24620508	-0.67792	2.01759e-05	-0.484941	0.00490799	2440	4517.5	6957.5	21	31310605	GRIK1;GRIK1
	cg22279294	0.661148	3.79898e-05	0.505288	0.00317979	2173	4784	6957	1	183538435	NCF2;NCF2;NCF2;NCF2
	cg11910611	0.785933	9.82997e-08	0.376423	0.0337158	4207	2746.5	6953.5	2	74488685	SLC4A5;SLC4A5
	cg16235582	-0.68888	1.30484e-05	-0.471376	0.00646302	2613	4340	6953	11	78673212	ODZ4
	cg26031318	-0.785886	9.85877e-08	-0.376423	0.0337158	4206	2746.5	6952.5	13	80850802
	cg04242898	-0.688314	1.3351e-05	-0.471376	0.00646302	2608	4340	6948	22	43043131	CYB5R3;CYB5R3;CYB5R3
	cg18336218	0.636225	9.08083e-05	0.5392	0.00145051	1794	5151.5	6945.5	1	13857292
	cg20973598	0.737741	1.45157e-06	0.423899	0.0156156	3372	3571	6943	21	43658613	ABCG1;ABCG1;ABCG1;ABCG1;ABCG1;ABCG1
	cg08704091	0.765281	3.36684e-07	0.39677	0.0245533	3841	3099.5	6940.5	13	113504655	ATP11A;ATP11A
	cg00399059	-0.714451	4.3719e-06	-0.444247	0.0108587	3026	3911.5	6937.5	8	143859774	LYNX1;LYNX1;LYNX1;LYNX1
	cg13352520	0.765081	3.40521e-07	0.39677	0.0245533	3835	3099.5	6934.5	5	65418807
	cg01238672	-0.655135	4.72189e-05	-0.51207	0.00273517	2076	4858	6934	6	170232143
	cg05582046	0.744395	1.03714e-06	0.417117	0.0175444	3482	3449.5	6931.5	11	86334031	ME3;ME3;ME3
	cg04425546	0.778712	1.53434e-07	0.383205	0.0303957	4069	2859	6928	15	45903570
	cg27422311	-0.778547	1.54967e-07	-0.383205	0.0303957	4066	2859	6925	12	123626132
	cg01313594	0.75736	5.2266e-07	0.403552	0.0219985	3704	3219.5	6923.5	8	38429240
	cg21964775	0.764398	3.53899e-07	0.39677	0.0245533	3820	3099.5	6919.5	3	156034759	KCNAB1;KCNAB1;KCNAB1;KCNAB1;KCNAB1
	cg08579491	0.791193	7.03085e-08	0.36964	0.0373242	4291	2628	6919	15	100191840	MEF2A;MEF2A;MEF2A;MEF2A;MEF2A
	cg00691965	0.82594	5.88138e-09	0.342511	0.0549916	4771	2145.5	6916.5	9	103191494	MSANTD3;MSANTD3;MSANTD3;MSANTD3
	cg18954525	-0.756971	5.33823e-07	-0.403552	0.0219985	3697	3219.5	6916.5	10	3822542	KLF6;KLF6;KLF6;KLF6
	cg26452989	0.799991	3.92774e-08	0.362858	0.0412383	4416	2499.5	6915.5	10	11581379	USP6NL
	cg09317616	0.843053	1.40576e-09	0.328946	0.0660179	4983	1931	6914	17	41648125
	cg25425390	0.735705	1.60568e-06	0.423899	0.0156156	3343	3571	6914	12	42763958	PPHLN1;PPHLN1;PPHLN1;PPHLN1;PPHLN1;PPHLN1;PPHLN1;PPHLN1
	cg24489121	0.764049	3.60922e-07	0.39677	0.0245533	3814	3099.5	6913.5	6	11785994
	cg07148879	-0.69801	8.94465e-06	-0.457811	0.00842023	2764	4143.5	6907.5	3	32443279	CMTM7;CMTM7
	cg04358131	-0.74269	1.13149e-06	-0.417117	0.0175444	3455	3449.5	6904.5	7	1572252	MAFK
	cg09203328	0.834237	2.99829e-09	0.335728	0.0603068	4872	2030.5	6902.5	17	9861261	GAS7;GAS7;GAS7;GAS7
	cg19545040	0.674759	2.28012e-05	0.484941	0.00490799	2383	4517.5	6900.5	10	103700513	C10orf76
	cg21019627	0.814891	1.36837e-08	0.349293	0.0500539	4631	2264	6895	21	43983971	SLC37A1;SLC37A1
	cg10556078	-0.824066	6.81493e-09	-0.342511	0.0549916	4748	2145.5	6893.5	1	112861595
	cg23093754	-0.762781	3.87524e-07	-0.39677	0.0245533	3792	3099.5	6891.5	6	42928079	GNMT
	cg25360990	0.806646	2.47997e-08	0.356075	0.0454755	4514	2374.5	6888.5	18	13004337	CEP192
[truncated: 3,579 more rows]

## Sheet: SupT9
	Supplementary Table 9: The CpGs within the yellow module, which was identified by WGCNA and associated with HD in the striatum. The CpGs are ranked by module membership (MM) and probe significance (PS). Shown for each site is the CpG ID, MM correlation, MM p-value (p), probe correlation, PS p-value, MM rank, PS rank and the summative rank of (sumrank). Genomic postion is indicated by the chromoso…
	CpG ID	MM Correlation	MM p-value	Probe Correlation	PS p-value	MM rank	PS rank	sumrank	CHR	MAPINFO	UCSC Name
	cg04272613	0.904748	1.20494e-12	-0.532418	0.00170817	9948	9893	19841	14	59721173	DAAM1
	cg20558320	0.878384	3.92421e-11	-0.518853	0.00234545	9860	9864.5	19724.5	2	235210313
	cg12277566	0.876423	4.92109e-11	-0.505288	0.00317979	9846	9810.5	19656.5	2	86008194	ATOH8
	cg08805241	0.857265	3.74058e-10	-0.5392	0.00145051	9723	9907.5	19630.5	17	55110904
	cg03702871	0.856832	3.90256e-10	-0.518853	0.00234545	9720	9864.5	19584.5	6	158621989
	cg19746681	0.877407	4.39479e-11	-0.484941	0.00490799	9851	9708.5	19559.5	15	38351134	LOC101928227
	cg01652848	0.860049	2.83854e-10	-0.498506	0.00368554	9744	9780.5	19524.5	9	116922070	COL27A1
	cg13761000	0.907787	7.56454e-13	-0.464594	0.00738664	9953	9571	19524	7	121396101
	cg15948124	0.851119	6.74322e-10	-0.51207	0.00273517	9672	9843	19515	6	90021803	GABRR2
	cg17745602	0.867551	1.30891e-10	-0.484941	0.00490799	9800	9708.5	19508.5	17	38468724	RARA
	cg09343711	0.85396	5.15239e-10	-0.505288	0.00317979	9696	9810.5	19506.5	6	108489208	NR2E1;NR2E1
	cg27058077	-0.891238	8.02867e-12	0.464594	0.00738664	9921	9571	19492	1	200337470
	cg21005828	0.862976	2.11002e-10	-0.484941	0.00490799	9769	9708.5	19477.5	22	25884537
	cg02192520	0.845928	1.08706e-09	-0.518853	0.00234545	9606	9864.5	19470.5	12	56114155	RDH5;RDH5
	cg15766722	0.849001	8.21091e-10	-0.505288	0.00317979	9652	9810.5	19462.5	9	134258666
	cg18512352	0.867999	1.24805e-10	-0.471376	0.00646302	9803	9628.5	19431.5	11	47633146
	cg04087681	0.877867	4.16734e-11	-0.464594	0.00738664	9856	9571	19427	9	108640112
	cg16263499	0.874244	6.30051e-11	-0.464594	0.00738664	9837	9571	19408	18	42406631	SETBP1;SETBP1
	cg11460161	0.854517	4.88446e-10	-0.484941	0.00490799	9699	9708.5	19407.5	13	109933938
	cg00559249	0.886073	1.55387e-11	-0.457811	0.00842023	9901	9500	19401	5	131831244
	cg04216133	0.885777	1.61238e-11	-0.457811	0.00842023	9899	9500	19399	1	167633400	RCSD1
	cg22048683	-0.883216	2.2089e-11	0.457811	0.00842023	9884	9500	19384	20	50385760	ATP9A
	cg09235719	0.864853	1.73833e-10	-0.464594	0.00738664	9784	9571	19355	1	208374810	PLXNA2
	cg04089275	0.888255	1.18025e-11	-0.451029	0.00957397	9909	9427.5	19336.5	14	62009941	PRKCH
	cg05384898	0.847958	9.03746e-10	-0.478158	0.0056398	9638	9670.5	19308.5	19	30153970
	cg03389215	-0.839049	1.99409e-09	0.498506	0.00368554	9516	9780.5	19296.5	1	24476532
	cg20617650	0.895109	4.78823e-12	-0.444247	0.0108587	9930	9356	19286	8	142430736	PTP4A3;PTP4A3
	cg08171483	0.835382	2.72412e-09	-0.505288	0.00317979	9465	9810.5	19275.5	3	38010391	CTDSPL;CTDSPL;MIR26A1
	cg24336219	0.868596	1.17081e-10	-0.451029	0.00957397	9807	9427.5	19234.5	12	128998713	TMEM132C
	cg01588441	0.849644	7.73679e-10	-0.464594	0.00738664	9657	9571	19228	11	61910356	INCENP;INCENP
	cg05387624	0.835685	2.65568e-09	-0.491723	0.00425918	9472	9748	19220	3	124531845	ITGB5
	cg27119919	0.87878	3.74713e-11	-0.444247	0.0108587	9863	9356	19219	11	60684332	TMEM109
	cg01820066	0.8771	4.55311e-11	-0.444247	0.0108587	9849	9356	19205	7	31110855	ADCYAP1R1;ADCYAP1R1;ADCYAP1R1;ADCYAP1R1
	cg00939357	0.832777	3.38451e-09	-0.491723	0.00425918	9440	9748	19188	17	72375778
	cg23346032	0.873946	6.5145e-11	-0.444247	0.0108587	9832	9356	19188	5	92632097
	cg25967384	0.887207	1.34799e-11	-0.437464	0.0122857	9906	9278	19184	1	220965460	MARC1
	cg18519737	0.860275	2.7748e-10	-0.451029	0.00957397	9746	9427.5	19173.5	7	2656422
	cg08049537	0.845268	1.15366e-09	-0.464594	0.00738664	9596	9571	19167	5	6868585
	cg10802833	0.840676	1.7319e-09	-0.471376	0.00646302	9535	9628.5	19163.5	7	47420887	TNS3
	cg05332914	0.844865	1.19613e-09	-0.464594	0.00738664	9591	9571	19162	3	127515393	MGLL;MGLL;MGLL
	cg15408497	0.824425	6.62615e-09	-0.505288	0.00317979	9336	9810.5	19146.5	21	35133653	ITSN1;ITSN1
	cg10057309	0.877593	4.30159e-11	-0.437464	0.0122857	9855	9278	19133	11	80669513
	cg05857377	0.854731	4.78496e-10	-0.451029	0.00957397	9701	9427.5	19128.5	11	19924712	NAV2;NAV2;NAV2
	cg02067535	0.841907	1.55514e-09	-0.464594	0.00738664	9552	9571	19123	3	196366191	LRRC33
	cg01404850	0.875972	5.18137e-11	-0.437464	0.0122857	9845	9278	19123	15	43533460	TGM5;TGM5
	cg21012061	0.894703	5.05985e-12	-0.430682	0.0138672	9928	9191	19119	1	205568557	MFSD4
	cg20931951	0.845711	1.10855e-09	-0.457811	0.00842023	9602	9500	19102	1	12508122	VPS13D;VPS13D
	cg16379814	0.858305	3.37661e-10	-0.444247	0.0108587	9732	9356	19088	10	112306211
	cg01435442	0.865516	1.62218e-10	-0.437464	0.0122857	9788	9278	19066	15	101773125	CHSY1
	cg09872491	0.812084	1.68087e-08	-0.559547	0.000869648	9121	9935.5	19056.5	1	11959141
	cg08057255	0.917872	1.4261e-13	-0.423899	0.0156156	9963	9091	19054	14	69036779	RAD51B
	cg13648874	0.820359	9.07456e-09	-0.498506	0.00368554	9256	9780.5	19036.5	3	124303351	KALRN;KALRN
	cg24010155	-0.830174	4.18887e-09	0.471376	0.00646302	9406	9628.5	19034.5	9	81780080
	cg19263228	0.898466	3.0082e-12	-0.423899	0.0156156	9940	9091	19031	1	3191660	PRDM16;PRDM16
	cg23033755	0.829173	4.54273e-09	-0.471376	0.00646302	9394	9628.5	19022.5	1	65062243	CACHD1;CACHD1
	cg07137626	0.821412	8.37123e-09	-0.491723	0.00425918	9273	9748	19021	16	81646335	CMIP;CMIP
	cg08680887	0.850457	7.17318e-10	-0.444247	0.0108587	9664	9356	19020	18	43998893	RNF165;RNF165
	cg21487832	0.859251	3.07399e-10	-0.437464	0.0122857	9739	9278	19017	10	75620629	CAMK2G;CAMK2G;CAMK2G;CAMK2G;CAMK2G;CAMK2G;CAMK2G;CAMK2G;CAMK2G;CAMK2G;CAMK2G;CAMK2G
	cg09006659	0.872777	7.4215e-11	-0.430682	0.0138672	9826	9191	19017	8	27472598	CLU
	cg02777286	0.844157	1.27433e-09	-0.451029	0.00957397	9585	9427.5	19012.5	16	75234734
	cg22611913	0.870142	9.90949e-11	-0.430682	0.0138672	9816	9191	19007	3	185883324	DGKG;DGKG;DGKG
	cg07798250	0.888251	1.18095e-11	-0.423899	0.0156156	9908	9091	18999	7	129648518
	cg02453812	0.810401	1.89834e-08	-0.5392	0.00145051	9090	9907.5	18997.5	12	45629216	ANO6;ANO6;ANO6
	cg12689803	0.811882	1.70565e-08	-0.525635	0.00200488	9114	9878.5	18992.5	12	119519948	SRRM4
	cg25801976	0.86464	1.77721e-10	-0.430682	0.0138672	9782	9191	18973	8	48648112	KIAA0146
	cg09863255	0.846368	1.04469e-09	-0.444247	0.0108587	9613	9356	18969	15	63362178	TPM1;TPM1;TPM1;TPM1;TPM1
	cg05187549	0.835437	2.71162e-09	-0.457811	0.00842023	9467	9500	18967	5	138904075
	cg14159042	0.880724	2.98014e-11	-0.423899	0.0156156	9873	9091	18964	3	112887464	LOC101929717
	cg20918823	0.845984	1.08163e-09	-0.444247	0.0108587	9607	9356	18963	17	54251461	ANKFN1
	cg05405476	0.835275	2.74871e-09	-0.457811	0.00842023	9462	9500	18962	5	94027888	SLF1
	cg26764421	0.809616	2.00845e-08	-0.525635	0.00200488	9082	9878.5	18960.5	19	35630651	FXYD1;FXYD1;FXYD1;FXYD1;FXYD1
	cg15161171	0.82854	4.78032e-09	-0.464594	0.00738664	9385	9571	18956	2	38634397
	cg19839415	0.816445	1.21929e-08	-0.491723	0.00425918	9195	9748	18943	1	19259050	IFFO2
	cg05526364	0.815922	1.26767e-08	-0.491723	0.00425918	9187	9748	18935	3	129205070	IFT122;IFT122;IFT122;IFT122
	cg00780810	0.81369	1.4949e-08	-0.498506	0.00368554	9146	9780.5	18926.5	15	70780653
	cg00599847	0.873238	7.05082e-11	-0.423899	0.0156156	9828	9091	18919	17	40672141	ATP6V0A1;ATP6V0A1;ATP6V0A1
	cg09219877	0.837246	2.32682e-09	-0.451029	0.00957397	9489	9427.5	18916.5	16	2287294	DNASE1L2
	cg06642187	0.895032	4.8382e-12	-0.417117	0.0175444	9929	8975.5	18904.5	17	36888979	CISD3
	cg12866368	0.835659	2.66133e-09	-0.451029	0.00957397	9471	9427.5	18898.5	10	21473479
	cg05855048	0.835586	2.67777e-09	-0.451029	0.00957397	9469	9427.5	18896.5	15	99450247	IGF1R;IGF1R
	cg04260224	0.82372	7.00122e-09	-0.464594	0.00738664	9321	9571	18892	4	3344008	RGS12;RGS12
	cg16746270	0.817966	1.08798e-08	-0.478158	0.0056398	9218	9670.5	18888.5	7	34787924	NPSR1;NPSR1;NPSR1;NPSR1;NPSR1;NPSR1-AS1;NPSR1-AS1;NPSR1-AS1
	cg13412754	0.865875	1.56232e-10	-0.423899	0.0156156	9791	9091	18882	9	128307578	MAPKAP1;MAPKAP1;MAPKAP1;MAPKAP1;MAPKAP1;MAPKAP1
	cg24002003	0.885835	1.60059e-11	-0.417117	0.0175444	9900	8975.5	18875.5	15	101668143
	cg24654613	0.88253	2.40033e-11	-0.417117	0.0175444	9880	8975.5	18855.5	1	235246726
	cg03053291	0.803208	3.15178e-08	-0.532418	0.00170817	8961	9893	18854	17	65511382	PITPNC1;PITPNC1
	cg09587456	0.862139	2.29842e-10	-0.423899	0.0156156	9760	9091	18851	2	134248320	NCKAP5;NCKAP5
	cg08028729	0.837376	2.30127e-09	-0.444247	0.0108587	9491	9356	18847	21	44141520	PDE9A;PDE9A;PDE9A;PDE9A;PDE9A;PDE9A;PDE9A;PDE9A;PDE9A;PDE9A;PDE9A;PDE9A;PDE9A;PDE9A;PDE9A;PDE9A;PDE9A;PDE9A;PDE9A;PDE9A
	cg22192727	0.825123	6.27266e-09	-0.457811	0.00842023	9346	9500	18846	3	7351747	GRM7;GRM7
	cg19093630	0.842551	1.46955e-09	-0.437464	0.0122857	9564	9278	18842	20	3999025
	cg15343663	0.837064	2.36327e-09	-0.444247	0.0108587	9485	9356	18841	5	154336698	MRPL22;MRPL22;MRPL22;MRPL22
	cg10625097	0.807197	2.3854e-08	-0.505288	0.00317979	9028	9810.5	18838.5	7	30790764	INMT;INMT;INMT-FAM188B
	cg21496187	0.830266	4.15777e-09	-0.451029	0.00957397	9407	9427.5	18834.5	6	100624512
	cg15095654	0.877455	4.37084e-11	-0.417117	0.0175444	9853	8975.5	18828.5	9	75242161	TMC1
	cg24090911	0.803647	3.05741e-08	-0.51207	0.00273517	8968	9843	18811	5	400732	AHRR
	cg03332546	0.874062	6.43012e-11	-0.417117	0.0175444	9834	8975.5	18809.5	19	16553887	EPS15L1
	cg08815939	0.855631	4.38641e-10	-0.423899	0.0156156	9710	9091	18801	7	55635255	VOPP1
	cg03097275	0.905194	1.12641e-12	-0.410335	0.0196672	9949	8851	18800	15	78340382	TBC1D2B;TBC1D2B
	cg01593596	0.826606	5.57895e-09	-0.451029	0.00957397	9361	9427.5	18788.5	3	11537712	ATG7;ATG7;ATG7
	cg01578625	0.895954	4.26575e-12	-0.410335	0.0196672	9933	8851	18784	11	35184170	CD44;CD44;CD44;CD44;CD44;CD44;CD44;CD44
	cg22363520	0.838111	2.1612e-09	-0.437464	0.0122857	9501	9278	18779	6	35558488	FKBP5;FKBP5;FKBP5;FKBP5
	cg03467825	0.807022	2.41514e-08	-0.491723	0.00425918	9026	9748	18774	2	171551893
	cg13689073	0.820557	8.93793e-09	-0.457811	0.00842023	9261	9500	18761	5	154093260	LARP1
	cg18278902	0.864811	1.74581e-10	-0.417117	0.0175444	9783	8975.5	18758.5	12	119616385	HSPB8
	cg11563498	0.842716	1.44823e-09	-0.430682	0.0138672	9567	9191	18758	15	78002917	LINGO1;LINGO1;LINGO1;LINGO1;LINGO1;LINGO1;LINGO1;LINGO1
	cg18471664	0.850617	7.06696e-10	-0.423899	0.0156156	9665	9091	18756	3	5028143
	cg15509461	0.836483	2.48262e-09	-0.437464	0.0122857	9477	9278	18755	9	87561162	NTRK2;NTRK2
	cg11705765	0.798653	4.29915e-08	-0.525635	0.00200488	8871	9878.5	18749.5	11	35643889
	cg13649324	0.88516	1.74063e-11	-0.410335	0.0196672	9894	8851	18745	11	8806756	LOC102724784;ST5;ST5;ST5
	cg11205597	0.823359	7.20094e-09	-0.451029	0.00957397	9314	9427.5	18741.5	1	201976709
	cg11674885	0.882655	2.36448e-11	-0.410335	0.0196672	9881	8851	18732	2	110099750	SH3RF3
	cg08540381	0.840856	1.70506e-09	-0.430682	0.0138672	9537	9191	18728	15	66418287	MEGF11
	cg26368049	0.798122	4.45541e-08	-0.518853	0.00234545	8862	9864.5	18726.5	3	49572730	DAG1;DAG1
	cg15393420	0.879076	3.61962e-11	-0.410335	0.0196672	9865	8851	18716	9	119108301	PAPPA
	cg06391061	0.81638	1.22523e-08	-0.457811	0.00842023	9193	9500	18693	8	101545692	ANKRD46;ANKRD46;ANKRD46;ANKRD46
	cg25951771	0.845684	1.11124e-09	-0.423899	0.0156156	9601	9091	18692	3	10612375
	cg04098263	0.875428	5.51172e-11	-0.410335	0.0196672	9841	8851	18692	6	2382649
	cg13326728	0.800348	3.83364e-08	-0.498506	0.00368554	8910	9780.5	18690.5	1	178908135
	cg21119165	0.816112	1.24994e-08	-0.457811	0.00842023	9190	9500	18690	6	56221436	RNU6-71P
	cg08919791	0.911166	4.42183e-13	-0.403552	0.0219985	9959	8722.5	18681.5	1	174135405	RABGAP1L
	cg08606565	0.908182	7.11157e-13	-0.403552	0.0219985	9954	8722.5	18676.5	7	131846247	PLXNA4
	cg02690418	0.815031	1.35426e-08	-0.457811	0.00842023	9171	9500	18671	3	42554841	VIPR1;VIPR1;VIPR1;VIPR1;VIPR1
	cg20941637	0.871232	8.79916e-11	-0.410335	0.0196672	9820	8851	18671	7	116730851	ST7-AS2;ST7;ST7
	cg19612216	0.852675	5.82302e-10	-0.417117	0.0175444	9690	8975.5	18665.5	1	151342899	SELENBP1;SELENBP1;SELENBP1
	cg00421164	0.81073	1.85392e-08	-0.464594	0.00738664	9094	9571	18665	6	7111068	RREB1;RREB1;RREB1;RREB1
	cg03017508	0.869911	1.01617e-10	-0.410335	0.0196672	9814	8851	18665	22	30182305
	cg14588463	0.869302	1.08519e-10	-0.410335	0.0196672	9811	8851	18662	19	11196237
	cg14966613	0.80506	2.77159e-08	-0.478158	0.0056398	8991	9670.5	18661.5	22	25423700	KIAA1671
	cg23712462	0.804844	2.81365e-08	-0.478158	0.0056398	8986	9670.5	18656.5	8	139510166	FAM135B
	cg12288884	0.81851	1.04428e-08	-0.451029	0.00957397	9228	9427.5	18655.5	9	132474437	PRRX2
	cg20686125	0.867555	1.30834e-10	-0.410335	0.0196672	9801	8851	18652	1	243902978	AKT3;AKT3
	cg20327277	0.867441	1.32428e-10	-0.410335	0.0196672	9799	8851	18650	11	6724669
	ch.20.54687769F	0.818084	1.07833e-08	-0.451029	0.00957397	9221	9427.5	18648.5	20	55254362
	cg01554046	0.827491	5.19943e-09	-0.437464	0.0122857	9369	9278	18647	11	20115700	NAV2;NAV2;NAV2;NAV2;NAV2
	cg06588743	0.88945	1.01279e-11	-0.403552	0.0219985	9912	8722.5	18634.5	11	70139195	PPFIA1;PPFIA1;PPFIA1
	cg23590709	0.799275	4.12258e-08	-0.491723	0.00425918	8886	9748	18634	22	29308228	ZNRF3
	cg01488679	0.791518	6.88469e-08	-0.5392	0.00145051	8726	9907.5	18633.5	10	95326098	GPR120
	cg17210014	-0.794635	5.61711e-08	0.51207	0.00273517	8788	9843	18631	10	88025642	GRID1;MIR346
	cg16037947	0.849331	7.9644e-10	-0.417117	0.0175444	9655	8975.5	18630.5	8	22305714	PPP3CC;PPP3CC;PPP3CC
	cg08509840	0.832657	3.41832e-09	-0.430682	0.0138672	9437	9191	18628	3	125821264	SLC41A3
	cg15487620	0.796008	5.12996e-08	-0.505288	0.00317979	8815	9810.5	18625.5	1	160084833	ATP1A2
	cg13636985	0.86279	2.15051e-10	-0.410335	0.0196672	9766	8851	18617	12	123535198	PITPNM2;PITPNM2
	cg13075942	0.883685	2.0863e-11	-0.403552	0.0219985	9886	8722.5	18608.5	14	69035884	RAD51L1
	cg00691249	0.839076	1.98949e-09	-0.423899	0.0156156	9517	9091	18608	5	36458165
	cg18241962	0.881434	2.73845e-11	-0.403552	0.0219985	9875	8722.5	18597.5	17	75385432	SEPT9;SEPT9;SEPT9;SEPT9;SEPT9
	cg20651453	0.789311	7.93521e-08	-0.5392	0.00145051	8685	9907.5	18592.5	1	27693398	MAP3K6
	cg02657611	0.829736	4.34065e-09	-0.430682	0.0138672	9400	9191	18591	1	45814632	TESK2
	cg07088570	-0.82973	4.34244e-09	0.430682	0.0138672	9399	9191	18590	2	25328762	EFR3B
	cg04058149	0.858889	3.18653e-10	-0.410335	0.0196672	9736	8851	18587	6	7166272	RREB1;RREB1;RREB1;RREB1
	cg02171859	0.837079	2.36016e-09	-0.423899	0.0156156	9486	9091	18577	7	853441
	cg17940013	0.856614	3.98648e-10	-0.410335	0.0196672	9716	8851	18567	1	9188688	GPR157
	cg02892368	0.827764	5.08707e-09	-0.430682	0.0138672	9375	9191	18566	2	65297637	CEP68
	cg11286541	0.827649	5.13396e-09	-0.430682	0.0138672	9373	9191	18564	15	78079360	LINGO1;LINGO1;LINGO1;LINGO1;LINGO1;LINGO1;LINGO1
	cg04823796	0.808683	2.14686e-08	-0.457811	0.00842023	9059	9500	18559	9	139948927	ENTPD2;ENTPD2
	cg10211745	0.795842	5.18674e-08	-0.491723	0.00425918	8809	9748	18557	1	19972150	MINOS1-NBL1;MINOS1-NBL1;NBL1;NBL1;NBL1;NBL1;NBL1;NBL1;NBL1
	cg09738884	0.827113	5.35835e-09	-0.430682	0.0138672	9365	9191	18556	7	45727705	ADCY1
	cg04497684	0.835342	2.73331e-09	-0.423899	0.0156156	9463	9091	18554	3	9234107	SRGAP3;SRGAP3
	cg24227782	0.79574	5.22203e-08	-0.491723	0.00425918	8805	9748	18553	6	111885923	TRAF3IP2-AS1;TRAF3IP2-AS1;TRAF3IP2-AS1;TRAF3IP2;TRAF3IP2;TRAF3IP2;TRAF3IP2
	cg05132134	0.826363	5.68768e-09	-0.430682	0.0138672	9356	9191	18547	17	65574199	PITPNC1;PITPNC1
	cg11191368	0.786566	9.44574e-08	-0.545982	0.00122748	8620	9920.5	18540.5	8	81665271	ZNF704
	cg12682061	0.842204	1.51517e-09	-0.417117	0.0175444	9557	8975.5	18532.5	1	6947740	CAMTA1;CAMTA1;CAMTA1
	cg10947584	-0.819489	9.69577e-09	0.437464	0.0122857	9243	9278	18521	12	90097563
	cg23016825	0.841352	1.63277e-09	-0.417117	0.0175444	9543	8975.5	18518.5	17	49033198
	cg19601328	0.866796	1.4179e-10	-0.403552	0.0219985	9795	8722.5	18517.5	17	43368729	MAP3K14
	cg11932113	0.893458	5.98348e-12	-0.39677	0.0245533	9925	8591	18516	7	132194886	PLXNA4;PLXNA4;PLXNA4
	cg10772185	0.806063	2.58373e-08	-0.457811	0.00842023	9012	9500	18512	10	34320548
	cg16391199	-0.889719	9.78287e-12	0.39677	0.0245533	9913	8591	18504	11	35736766	TRIM44
	cg14542839	0.830738	4.00122e-09	-0.423899	0.0156156	9411	9091	18502	11	35547074	PAMR1;PAMR1
	cg15490565	0.887506	1.29794e-11	-0.39677	0.0245533	9907	8591	18498	15	67390907	SMAD3
	cg09938881	0.863204	2.06118e-10	-0.403552	0.0219985	9775	8722.5	18497.5	1	230457631	PGBD5
	cg12361088	0.848612	8.51103e-10	-0.410335	0.0196672	9646	8851	18497	11	19695688	NAV2
	cg09533926	0.863176	2.06706e-10	-0.403552	0.0219985	9772	8722.5	18494.5	3	193270988	ATP13A4-AS1;ATP13A4-AS1;ATP13A4
	cg00056062	0.885495	1.66969e-11	-0.39677	0.0245533	9896	8591	18487	8	124244519	C8orf76;ZHX1-C8orf76
	cg18637761	0.838273	2.13149e-09	-0.417117	0.0175444	9503	8975.5	18478.5	12	123468780	PITPNM2
	cg03420068	0.88374	2.07233e-11	-0.39677	0.0245533	9887	8591	18478	3	112941804	BOC
	cg05395156	0.847225	9.66381e-10	-0.410335	0.0196672	9623	8851	18474	10	75631701	CAMK2G;CAMK2G;CAMK2G;CAMK2G;CAMK2G
	cg05043823	0.815566	1.30168e-08	-0.437464	0.0122857	9179	9278	18457	15	77951054	LINGO1-AS2;LINGO1-AS2;LINGO1;LINGO1;LINGO1;LINGO1;LINGO1;LINGO1;LINGO1;LINGO1;LINGO1;LINGO1;LINGO1
	cg08644106	-0.85839	3.34813e-10	0.403552	0.0219985	9734	8722.5	18456.5	19	4102601	MAP2K2
	cg03887094	0.810892	1.83242e-08	-0.444247	0.0108587	9097	9356	18453	16	67198826	HSF4;HSF4
	cg03046233	0.858148	3.42908e-10	-0.403552	0.0219985	9730	8722.5	18452.5	2	136777709
	cg17618872	0.857648	3.60261e-10	-0.403552	0.0219985	9727	8722.5	18449.5	20	32235621	CBFA2T2;CBFA2T2;CBFA2T2
	cg04233669	0.790363	7.41731e-08	-0.491723	0.00425918	8698	9748	18446	5	135173201	LOC153328
	cg20689034	0.819648	9.57933e-09	-0.430682	0.0138672	9247	9191	18438	22	29348161	ZNRF3;ZNRF3
	cg15826810	0.875556	5.43253e-11	-0.39677	0.0245533	9843	8591	18434	4	124572578	LOC285419
	cg19526450	0.843962	1.29674e-09	-0.410335	0.0196672	9582	8851	18433	5	142254301	ARHGAP26;ARHGAP26
	cg00741349	0.793332	6.1184e-08	-0.478158	0.0056398	8762	9670.5	18432.5	22	29400193	ZNRF3;ZNRF3
	cg12615753	-0.855079	4.6271e-10	0.403552	0.0219985	9704	8722.5	18426.5	4	103528099	NFKB1;NFKB1
	cg26185884	0.797787	4.55652e-08	-0.464594	0.00738664	8853	9571	18424	8	144568432	ZC3H3
	cg16087630	0.873804	6.61913e-11	-0.39677	0.0245533	9831	8591	18422	11	67890322	CHKA;CHKA
	cg15285513	0.842638	1.45831e-09	-0.410335	0.0196672	9565	8851	18416	6	21200930	CDKAL1
	cg10465820	0.86933	1.08194e-10	-0.39677	0.0245533	9812	8591	18403	7	116731020	ST7-AS2;ST7;ST7
	cg13495336	0.920262	9.30667e-14	-0.389987	0.027347	9964	8437.5	18401.5	8	38259567	LETM2;LETM2;LETM2;LETM2;LETM2
	cg19468294	0.804194	2.94379e-08	-0.451029	0.00957397	8973	9427.5	18400.5	1	40747071	ZMPSTE24
	cg08729178	0.796771	4.87647e-08	-0.464594	0.00738664	8827	9571	18398	15	93633249	RGMA;RGMA
	cg06472341	0.910623	4.82667e-13	-0.389987	0.027347	9958	8437.5	18395.5	11	1073641	MUC2
	cg23218272	0.81192	1.70103e-08	-0.437464	0.0122857	9117	9278	18395	12	95609903	FGD6
	cg18109874	0.840927	1.69452e-09	-0.410335	0.0196672	9539	8851	18390	19	14115611	RFX1
	cg07267547	0.816671	1.19885e-08	-0.430682	0.0138672	9198	9191	18389	15	67200651
	cg11948054	0.787387	8.9688e-08	-0.491723	0.00425918	8640	9748	18388	17	75149428	SEC14L1;SEC14L1;SEC14L1;SEC14L1;SEC14L1;SEC14L1
	cg10764055	0.785999	9.78891e-08	-0.498506	0.00368554	8603	9780.5	18383.5	1	184618822
	cg14043104	0.904429	1.26417e-12	-0.389987	0.027347	9946	8437.5	18383.5	13	74649286	KLF12
	cg12500273	0.788125	8.55848e-08	-0.484941	0.00490799	8661	9708.5	18369.5	16	51058723	LOC101927334
	cg23072638	0.829144	4.55329e-09	-0.417117	0.0175444	9393	8975.5	18368.5	1	48229689	TRABD2B
	cg17652048	0.782451	1.22091e-07	-0.51207	0.00273517	8523	9843	18366	6	11607982
	cg23287816	0.828758	4.6972e-09	-0.417117	0.0175444	9389	8975.5	18364.5	14	39846355
	cg04871469	0.838886	2.02219e-09	-0.410335	0.0196672	9513	8851	18364	4	2257119	MXD4
	cg07241717	0.828548	4.77701e-09	-0.417117	0.0175444	9386	8975.5	18361.5	22	43409559	PACSIN2
	cg20663852	-0.785116	1.03467e-07	0.498506	0.00368554	8580	9780.5	18360.5	20	50312386	ATP9A
	cg11104474	0.786194	9.66968e-08	-0.491723	0.00425918	8612	9748	18360	2	220362074
	cg19006378	0.890919	8.37142e-12	-0.389987	0.027347	9917	8437.5	18354.5	11	31829297	PAX6;PAX6;PAX6
	cg10904854	0.777633	1.63755e-07	-0.56633	0.000727929	8405	9940.5	18345.5	3	185742220
	cg15035324	0.887027	1.37877e-11	-0.389987	0.027347	9905	8437.5	18342.5	2	46269605	PRKCE
	cg07891271	0.885615	1.64515e-11	-0.389987	0.027347	9898	8437.5	18335.5	15	101783037	CHSY1
	cg27058988	0.781138	1.32359e-07	-0.51207	0.00273517	8491	9843	18334	15	67200879
	cg03040139	0.796458	4.97898e-08	-0.457811	0.00842023	8823	9500	18323	9	119606687	ASTN2
	cg05432134	0.793017	6.24576e-08	-0.464594	0.00738664	8751	9571	18322	16	66737539
	cg14310772	0.882948	2.2819e-11	-0.389987	0.027347	9883	8437.5	18320.5	4	185292117	LOC102723766;LOC102723766
	cg19537435	0.803194	3.15485e-08	-0.444247	0.0108587	8960	9356	18316	12	32334872	BICD1;BICD1
	cg02397787	-0.778906	1.51634e-07	0.525635	0.00200488	8431	9878.5	18309.5	5	15118379
	cg02931540	0.880525	3.0515e-11	-0.389987	0.027347	9872	8437.5	18309.5	2	237640810
	cg00501876	0.77585	1.82211e-07	-0.56633	0.000727929	8367	9940.5	18307.5	3	39193251	CSRNP1
	cg04651018	0.879301	3.52555e-11	-0.389987	0.027347	9866	8437.5	18303.5	14	68715849	RAD51B;RAD51B;RAD51B
	cg02298058	0.833809	3.10718e-09	-0.410335	0.0196672	9452	8851	18303	1	59434412
	cg24353851	0.782431	1.22245e-07	-0.498506	0.00368554	8522	9780.5	18302.5	22	29705464	GAS2L1;GAS2L1;GAS2L1
	cg20497029	0.798911	4.2252e-08	-0.451029	0.00957397	8875	9427.5	18302.5	10	33251163
	cg26264248	0.795656	5.25106e-08	-0.457811	0.00842023	8802	9500	18302	8	19083101	LOC100128993
	cg27460782	0.783795	1.12349e-07	-0.491723	0.00425918	8550	9748	18298	20	48788938	LINC01273
	cg20698667	0.801957	3.4349e-08	-0.444247	0.0108587	8937	9356	18293	1	218523325	TGFB2;TGFB2
	cg21580043	-0.823484	7.13112e-09	0.417117	0.0175444	9315	8975.5	18290.5	17	17929070	ATPAF2
	cg13070802	0.875476	5.4819e-11	-0.389987	0.027347	9842	8437.5	18279.5	15	30331219
	cg16657759	0.81586	1.27354e-08	-0.423899	0.0156156	9186	9091	18277	2	69536881
	cg25388500	0.875156	5.68476e-11	-0.389987	0.027347	9839	8437.5	18276.5	3	153830220	ARHGEF26-AS1
	cg19284621	0.842045	1.53645e-09	-0.403552	0.0219985	9553	8722.5	18275.5	1	68280023	GNG12
	cg07659529	0.841666	1.58848e-09	-0.403552	0.0219985	9548	8722.5	18270.5	16	87261323
	cg12108658	-0.830803	3.9799e-09	0.410335	0.0196672	9412	8851	18263	5	149667769	CAMK2A;CAMK2A
	cg04934500	0.789415	7.88219e-08	-0.464594	0.00738664	8688	9571	18259	5	149995102	SYNPO
	cg00601648	0.821797	8.12671e-09	-0.417117	0.0175444	9282	8975.5	18257.5	8	131974587	ADCY8
	cg01121275	0.829924	4.27501e-09	-0.410335	0.0196672	9403	8851	18254	5	115696282
	cg05287256	0.821755	8.15307e-09	-0.417117	0.0175444	9277	8975.5	18252.5	1	230127096
	cg01612824	0.814447	1.41395e-08	-0.423899	0.0156156	9161	9091	18252	14	56313920
	cg19668500	0.803434	3.10293e-08	-0.437464	0.0122857	8965	9278	18243	1	64087627	PGM1;PGM1;PGM1
	cg22052847	0.79594	5.15335e-08	-0.451029	0.00957397	8813	9427.5	18240.5	5	72118302	TNPO1
	cg27505260	0.813714	1.49221e-08	-0.423899	0.0156156	9147	9091	18238	21	45564049	C21orf33;C21orf33
	cg13413819	0.917118	1.6271e-13	-0.383205	0.0303957	9962	8276	18238	2	43191888
	cg07547492	0.788338	8.44303e-08	-0.464594	0.00738664	8665	9571	18236	4	89512588	HERC3;HERC3
	cg10658307	0.848304	8.75546e-10	-0.39677	0.0245533	9644	8591	18235	11	95071108
	cg01869186	0.776155	1.78923e-07	-0.51207	0.00273517	8377	9843	18220	7	100423987	EPHB4
	cg10801909	0.780232	1.39896e-07	-0.491723	0.00425918	8467	9748	18215	12	32331838	BICD1;BICD1
	cg03914346	0.898384	3.04302e-12	-0.383205	0.0303957	9939	8276	18215	22	29548267	KREMEN1
	cg12325755	0.826731	5.52386e-09	-0.410335	0.0196672	9362	8851	18213	10	75778133	VCL;VCL
	cg17162899	0.83717	2.34188e-09	-0.403552	0.0219985	9487	8722.5	18209.5	11	61456387	DAGLA
	cg14290913	0.863108	2.08152e-10	-0.389987	0.027347	9771	8437.5	18208.5	1	42289493	HIVEP3;HIVEP3
	cg02798809	0.895368	4.62189e-12	-0.383205	0.0303957	9932	8276	18208	22	50799948	PPP6R2;PPP6R2;PPP6R2;PPP6R2
	cg27147356	0.846225	1.05827e-09	-0.39677	0.0245533	9611	8591	18202	5	71688510
	cg02569458	0.781252	1.31435e-07	-0.484941	0.00490799	8493	9708.5	18201.5	12	86230093	RASSF9;RASSF9
	cg06798846	0.772365	2.23904e-07	-0.5392	0.00145051	8293	9907.5	18200.5	3	50201624	SEMA3F
	cg09690040	0.793982	5.86364e-08	-0.451029	0.00957397	8772	9427.5	18199.5	3	126569599	CHCHD6
	cg11447922	0.779688	1.44606e-07	-0.491723	0.00425918	8451	9748	18199	17	78161572	CARD14;CARD14
	cg16782871	0.786757	9.33299e-08	-0.464594	0.00738664	8626	9571	18197	1	243836228	AKT3;AKT3;AKT3
	cg06179788	0.861335	2.4938e-10	-0.389987	0.027347	9756	8437.5	18193.5	15	101782902	CHSY1
	cg12473916	0.789663	7.75809e-08	-0.457811	0.00842023	8692	9500	18192	1	154943651	SHC1;SHC1;SHC1;SHC1
	cg18809822	0.861066	2.56254e-10	-0.389987	0.027347	9752	8437.5	18189.5	11	120409217	GRIK4
	cg09168232	0.86101	2.57694e-10	-0.389987	0.027347	9751	8437.5	18188.5	3	194651639
	cg18817970	0.860942	2.59476e-10	-0.389987	0.027347	9750	8437.5	18187.5	3	112912841
	cg24602369	0.824013	6.84307e-09	-0.410335	0.0196672	9329	8851	18180	3	73652609	PDZRN3
	cg19070079	0.886454	1.48174e-11	-0.383205	0.0303957	9904	8276	18180	5	142133203	LOC101926975
	cg14610024	0.816424	1.22119e-08	-0.417117	0.0175444	9194	8975.5	18169.5	16	89486848	ANKRD11;ANKRD11;ANKRD11;ANKRD11
	cg06627324	0.823487	7.12938e-09	-0.410335	0.0196672	9316	8851	18167	7	150000318	ACTR3C;ACTR3C
	cg13099139	0.843556	1.34443e-09	-0.39677	0.0245533	9575	8591	18166	1	43901596	KIAA0467
	cg05578570	0.809271	2.05857e-08	-0.423899	0.0156156	9073	9091	18164	16	88522584	ZFPM1
	cg27021406	0.779736	1.4419e-07	-0.484941	0.00490799	8453	9708.5	18161.5	19	19224387
	cg09762269	0.772231	2.2567e-07	-0.518853	0.00234545	8290	9864.5	18154.5	7	158805418	LINC00689
	cg23925567	-0.842269	1.50641e-09	0.39677	0.0245533	9559	8591	18150	7	150729818	ABCB8;ABCB8;ABCB8;ABCB8
	cg03043785	0.855627	4.38807e-10	-0.389987	0.027347	9709	8437.5	18146.5	5	132835822	FSTL4
	cg15228268	0.879729	3.35235e-11	-0.383205	0.0303957	9869	8276	18145	10	3146741	PFKP
	cg13689085	0.854787	4.75888e-10	-0.389987	0.027347	9702	8437.5	18139.5	5	133475620	TCF7;TCF7;TCF7;TCF7;TCF7;TCF7
	cg05136799	0.830853	3.96382e-09	-0.403552	0.0219985	9413	8722.5	18135.5	13	103265466	TPP2
	cg14518607	0.85396	5.15222e-10	-0.389987	0.027347	9697	8437.5	18134.5	5	168419258	SLIT3;SLIT3
	cg07148038	0.784362	1.08453e-07	-0.464594	0.00738664	8563	9571	18134	6	32061160	TNXB
	cg17595624	0.830491	4.08254e-09	-0.403552	0.0219985	9409	8722.5	18131.5	12	13246810	GSG1;GSG1;GSG1;GSG1;GSG1;GSG1;GSG1
	cg03850585	0.781454	1.29815e-07	-0.471376	0.00646302	8502	9628.5	18130.5	13	51101640	DLEU1-AS1;DLEU1
	cg10119160	0.821757	8.15165e-09	-0.410335	0.0196672	9278	8851	18129	2	216859796	MREG
	cg13289490	-0.779874	1.4298e-07	0.478158	0.0056398	8456	9670.5	18126.5	6	134965825
	cg04566826	0.851566	6.46576e-10	-0.389987	0.027347	9677	8437.5	18114.5	19	34289872	KCTD15;KCTD15;KCTD15
	cg15748450	0.87399	6.48242e-11	-0.383205	0.0303957	9833	8276	18109	10	116068868	AFAP1L2;AFAP1L2;AFAP1L2
	cg27438880	0.873699	6.69719e-11	-0.383205	0.0303957	9830	8276	18106	11	120393931	GRIK4
	cg13320276	0.873514	6.83672e-11	-0.383205	0.0303957	9829	8276	18105	11	121206459
	cg23562117	0.812339	1.64994e-08	-0.417117	0.0175444	9129	8975.5	18104.5	1	55025746	ACOT11;ACOT11
	cg27179041	0.828166	4.9261e-09	-0.403552	0.0219985	9381	8722.5	18103.5	3	61889812	PTPRG
	cg21391551	0.828007	4.98905e-09	-0.403552	0.0219985	9380	8722.5	18102.5	16	66960351	RRAD;RRAD
	cg08353615	0.82001	9.31893e-09	-0.410335	0.0196672	9248	8851	18099	5	137151533
	cg09260875	0.871669	8.38732e-11	-0.383205	0.0303957	9821	8276	18097	6	52422678	TRAM2
	cg19506666	0.805706	2.64923e-08	-0.423899	0.0156156	9004	9091	18095	1	202913798	ADIPOR1;ADIPOR1;ADIPOR1;ADIPOR1
	cg05048043	0.848933	8.2629e-10	-0.389987	0.027347	9651	8437.5	18088.5	3	188198457	LPP;LPP;LPP
	cg27406433	0.848854	8.32345e-10	-0.389987	0.027347	9650	8437.5	18087.5	6	41907252	CCND3;CCND3;CCND3;CCND3;CCND3;CCND3
	cg03323597	0.848805	8.36103e-10	-0.389987	0.027347	9649	8437.5	18086.5	16	1131489
	cg12233571	0.868842	1.14035e-10	-0.383205	0.0303957	9809	8276	18085	5	36613509	SLC1A3;SLC1A3;SLC1A3;SLC1A3
	cg02968751	0.868058	1.2402e-10	-0.383205	0.0303957	9804	8276	18080	17	55362520	MSI2;MSI2
	cg10080808	0.920528	8.86739e-14	-0.376423	0.0337158	9965	8113	18078	8	37574987	LOC101929622
	cg14640584	0.811313	1.77753e-08	-0.417117	0.0175444	9102	8975.5	18077.5	19	35490624	GRAMD1A;GRAMD1A
	cg15365518	0.836598	2.45848e-09	-0.39677	0.0245533	9480	8591	18071	1	22366401
	cg03125474	0.810192	1.92708e-08	-0.417117	0.0175444	9088	8975.5	18063.5	10	3145246	PFKP;PFKP
	cg02232863	0.794169	5.79206e-08	-0.437464	0.0122857	8775	9278	18053	1	207243939	PFKFB2;PFKFB2
	cg07184986	0.809392	2.04092e-08	-0.417117	0.0175444	9076	8975.5	18051.5	5	159714788	CCNJL
	cg01742138	-0.797533	4.63463e-08	0.430682	0.0138672	8847	9191	18038	8	10137254	MSRA;MSRA;MSRA;MSRA
	cg09311336	0.765542	3.31746e-07	-0.5392	0.00145051	8127	9907.5	18034.5	22	38653322	TMEM184B;TMEM184B;TMEM184B
	cg17724147	0.861098	2.55427e-10	-0.383205	0.0303957	9753	8276	18029	4	58290751
	cg02157398	0.797148	4.7554e-08	-0.430682	0.0138672	8837	9191	18028	21	44898153	LINC00313
	cg16006981	0.80856	2.16576e-08	-0.417117	0.0175444	9051	8975.5	18026.5	14	23287553	SLC7A7
	cg12337988	-0.844396	1.24748e-09	0.389987	0.027347	9587	8437.5	18024.5	3	122395985
	cg04039799	0.822668	7.59759e-09	-0.403552	0.0219985	9301	8722.5	18023.5	11	19745484	NAV2;NAV2;NAV2
	cg11111952	-0.779652	1.44928e-07	0.464594	0.00738664	8450	9571	18021	6	110992212	CDK19;CDK19;CDK19;CDK19
	cg16500585	0.776826	1.71889e-07	-0.471376	0.00646302	8392	9628.5	18020.5	5	150163071	SMIM3
	cg13844480	0.842292	1.50342e-09	-0.389987	0.027347	9560	8437.5	17997.5	10	102812103
	cg16324820	0.781292	1.31114e-07	-0.457811	0.00842023	8497	9500	17997	6	150648619
	cg04101031	0.82984	4.3039e-09	-0.39677	0.0245533	9401	8591	17992	11	102477951	MMP20
	cg27219287	0.813012	1.571e-08	-0.410335	0.0196672	9140	8851	17991	8	72460890
	cg16673149	0.879708	3.36099e-11	-0.376423	0.0337158	9868	8113	17981	18	362714	COLEC12
	cg06837596	0.786483	9.49563e-08	-0.444247	0.0108587	8618	9356	17974	14	47509965	MDGA2;MDGA2
	cg03280573	0.780305	1.39271e-07	-0.457811	0.00842023	8473	9500	17973	16	89266851	SLC22A31
	cg00475711	0.853583	5.34101e-10	-0.383205	0.0303957	9695	8276	17971	6	148688532	SASH1
	cg06729997	0.774497	1.97466e-07	-0.471376	0.00646302	8338	9628.5	17966.5	2	106048284	FHL2
	cg14059744	0.783234	1.16323e-07	-0.451029	0.00957397	8538	9427.5	17965.5	10	103800656	C10orf76
	cg05230392	0.819149	9.94982e-09	-0.403552	0.0219985	9239	8722.5	17961.5	17	55976522	CUEDC1
	cg00574580	0.87705	4.5795e-11	-0.376423	0.0337158	9848	8113	17961	12	6451822	TNFRSF1A
	cg11713770	0.827308	5.27574e-09	-0.39677	0.0245533	9368	8591	17959	12	92637878
	cg08692277	0.785915	9.84102e-08	-0.444247	0.0108587	8601	9356	17957	16	49730710	ZNF423
	cg19647826	0.8759	5.22416e-11	-0.376423	0.0337158	9844	8113	17957	5	14186033	TRIO
	cg13876325	0.798351	4.38721e-08	-0.423899	0.0156156	8865	9091	17956	17	16190098	PIGL
	cg09709245	-0.851725	6.36975e-10	0.383205	0.0303957	9680	8276	17956	10	126764645	CTBP2;CTBP2;CTBP2;CTBP2
	cg18695564	0.776129	1.79199e-07	-0.464594	0.00738664	8374	9571	17945	1	226022133	EPHX1;EPHX1;EPHX1
	cg17109552	0.872957	7.27427e-11	-0.376423	0.0337158	9827	8113	17940	14	81790174	STON2;STON2
	cg13214309	0.83797	2.18751e-09	-0.389987	0.027347	9499	8437.5	17936.5	1	2250136
	cg26261673	0.770156	2.54669e-07	-0.484941	0.00490799	8222	9708.5	17930.5	22	27428279
	cg02067531	0.792253	6.56401e-08	-0.430682	0.0138672	8735	9191	17926	1	16714027	SZRD1;SZRD1;SZRD1;SZRD1;SZRD1;SZRD1
	cg24699021	0.809345	2.04782e-08	-0.410335	0.0196672	9074	8851	17925	5	172305986	ERGIC1
	cg16875206	0.765358	3.35219e-07	-0.505288	0.00317979	8113	9810.5	17923.5	9	116155842	ALAD
	cg14818794	0.796999	4.80298e-08	-0.423899	0.0156156	8832	9091	17923	2	47074519	LINC01119
	cg14703553	0.769835	2.59442e-07	-0.484941	0.00490799	8212	9708.5	17920.5	17	70663493	SLC39A11;SLC39A11
	cg02828441	0.837	2.37612e-09	-0.389987	0.027347	9483	8437.5	17920.5	3	62215150	PTPRG
	cg15997127	0.868561	1.17519e-10	-0.376423	0.0337158	9806	8113	17919	5	31192390	CDH6
	cg13620631	0.867792	1.27578e-10	-0.376423	0.0337158	9802	8113	17915	9	87489528	NTRK2;NTRK2;NTRK2;NTRK2
	cg03316570	0.847513	9.41324e-10	-0.383205	0.0303957	9628	8276	17904	6	43877657	LOC100132354
	cg04580774	0.808559	2.1659e-08	-0.410335	0.0196672	9050	8851	17901	17	64711501	PRKCA
	cg24000163	0.835125	2.78359e-09	-0.389987	0.027347	9461	8437.5	17898.5	14	105935735	MTA1;MTA1
	cg06632206	0.822814	7.51242e-09	-0.39677	0.0245533	9305	8591	17896	11	8741345	ST5;ST5;ST5
	cg01800445	0.864637	1.77765e-10	-0.376423	0.0337158	9781	8113	17894	1	3129115	PRDM16;PRDM16
	cg09178261	0.834533	2.92506e-09	-0.389987	0.027347	9455	8437.5	17892.5	1	16482818	EPHA2
	cg15616310	0.92518	3.70346e-14	-0.36964	0.0373242	9969	7923	17892	11	94570647	AMOTL1
	cg02784513	0.782699	1.20242e-07	-0.444247	0.0108587	8531	9356	17887	2	68430960	PPP3R1
	cg25531963	0.910615	4.83295e-13	-0.36964	0.0373242	9957	7923	17880	5	131312994	ACSL6;ACSL6;ACSL6;ACSL6;ACSL6;ACSL6
	cg16621934	0.799951	3.93835e-08	-0.417117	0.0175444	8903	8975.5	17878.5	6	40964686	LOC101929555
	cg00405670	0.79991	3.94919e-08	-0.417117	0.0175444	8901	8975.5	17876.5	6	142622429	ADGRG6;ADGRG6;ADGRG6;ADGRG6
	cg08695357	0.814018	1.45934e-08	-0.403552	0.0219985	9154	8722.5	17876.5	15	93618028	RGMA;RGMA;RGMA;RGMA;RGMA
	cg09308580	0.845579	1.12185e-09	-0.383205	0.0303957	9599	8276	17875	2	43405947
	cg23194600	-0.799741	3.99477e-08	0.417117	0.0175444	8897	8975.5	17872.5	14	102702748	MOK;MOK;MOK;MOK;MOK;MOK
	cg26160008	0.779373	1.47401e-07	-0.451029	0.00957397	8442	9427.5	17869.5	12	6451035	TNFRSF1A;TNFRSF1A
	cg13841248	0.832531	3.45395e-09	-0.389987	0.027347	9431	8437.5	17868.5	3	124597685	ITGB5
	cg19945214	0.861144	2.54249e-10	-0.376423	0.0337158	9754	8113	17867	14	75384698	RPS6KL1
	cg01711061	-0.763011	3.82568e-07	0.505288	0.00317979	8056	9810.5	17866.5	6	108951696	FOXO3;FOXO3
	cg20504084	0.813479	1.51822e-08	-0.403552	0.0219985	9143	8722.5	17865.5	8	58929200	FAM110B
	cg16352830	0.832148	3.56472e-09	-0.389987	0.027347	9428	8437.5	17865.5	1	208221036	PLXNA2
	cg03945538	0.794022	5.84812e-08	-0.423899	0.0156156	8773	9091	17864	1	173447427	PRDX6
	cg21787305	0.788608	8.29938e-08	-0.430682	0.0138672	8672	9191	17863	17	71308806	CDC42EP4
	cg01174708	0.812813	1.59389e-08	-0.403552	0.0219985	9138	8722.5	17860.5	17	35656911	ACACA;ACACA;ACACA;ACACA;ACACA
	cg22997856	0.831783	3.67335e-09	-0.389987	0.027347	9423	8437.5	17860.5	9	14199114	NFIB;NFIB;NFIB
	cg13105453	0.896319	4.05691e-12	-0.36964	0.0373242	9935	7923	17858	3	73672613	PDZRN3-AS1;PDZRN3
	cg07987287	0.890958	8.32833e-12	-0.36964	0.0373242	9918	7923	17841	2	26959268
	cg02572880	0.798065	4.47242e-08	-0.417117	0.0175444	8861	8975.5	17836.5	12	123556241	PITPNM2;PITPNM2
	cg01724607	0.777339	1.66678e-07	-0.451029	0.00957397	8403	9427.5	17830.5	6	99278360
	cg13002603	0.886123	1.54425e-11	-0.36964	0.0373242	9903	7923	17826	3	149966692
	cg14075595	0.787069	9.15055e-08	-0.430682	0.0138672	8631	9191	17822	6	52365104	TRAM2
	cg13539460	0.855514	4.43669e-10	-0.376423	0.0337158	9708	8113	17821	19	46854076	PPP5C;PPP5C
	cg04387396	0.791591	6.85216e-08	-0.423899	0.0156156	8728	9091	17819	10	72593165	SGPL1
	cg14970975	0.88481	1.81734e-11	-0.36964	0.0373242	9891	7923	17814	12	6444675	TNFRSF1A
	cg07765432	0.827593	5.15738e-09	-0.389987	0.027347	9372	8437.5	17809.5	12	24048595	SOX5;SOX5;SOX5;SOX5
	cg00399354	0.782649	1.2061e-07	-0.437464	0.0122857	8528	9278	17806	15	67068074	SMAD6;SMAD6
	cg21935427	0.852615	5.85622e-10	-0.376423	0.0337158	9689	8113	17802	10	115469094	CASP7;CASP7;CASP7;CASP7;CASP7;CASP7;CASP7
	cg05217317	0.759955	4.53367e-07	-0.505288	0.00317979	7986	9810.5	17796.5	3	107725582
	cg17022914	0.767874	2.90458e-07	-0.471376	0.00646302	8163	9628.5	17791.5	11	64764564	BATF2
	cg08456420	0.851569	6.46428e-10	-0.376423	0.0337158	9678	8113	17791	1	39570175	MACF1
	cg24900983	0.778995	1.50819e-07	-0.444247	0.0108587	8434	9356	17790	6	152128528	ESR1;ESR1;ESR1;ESR1;ESR1
	cg27381822	0.851146	6.72571e-10	-0.376423	0.0337158	9673	8113	17786	6	149304457	UST
	cg19853760	0.778808	1.52544e-07	-0.444247	0.0108587	8429	9356	17785	22	38071677	LGALS1;LGALS1
	cg17463590	0.85103	6.7994e-10	-0.376423	0.0337158	9670	8113	17783	1	17995563	ARHGEF10L;ARHGEF10L
	cg08065733	0.824753	6.45777e-09	-0.389987	0.027347	9344	8437.5	17781.5	2	121106721	INHBB
	cg08860021	0.877967	4.11896e-11	-0.36964	0.0373242	9857	7923	17780	17	3798317
	cg09274826	0.7814	1.3025e-07	-0.437464	0.0122857	8501	9278	17779	1	156718357	HDGF;HDGF;HDGF
	cg04734094	0.877444	4.37598e-11	-0.36964	0.0373242	9852	7923	17775	5	139156072
	cg17638507	0.815377	1.32005e-08	-0.39677	0.0245533	9177	8591	17768	11	122282870
	cg17468459	0.800307	3.84422e-08	-0.410335	0.0196672	8907	8851	17758	1	92208474	TGFBR3
	cg05949640	0.771194	2.39759e-07	-0.457811	0.00842023	8252	9500	17752	4	2627057	FAM193A
	cg27596556	0.822872	7.47836e-09	-0.389987	0.027347	9307	8437.5	17744.5	1	94217478	BCAR3
	cg18420301	0.813731	1.49039e-08	-0.39677	0.0245533	9148	8591	17739	14	81790497	STON2;STON2
	cg14282634	0.80653	2.50031e-08	-0.403552	0.0219985	9016	8722.5	17738.5	1	201680159	NAV1
	cg00638407	0.776349	1.76862e-07	-0.444247	0.0108587	8381	9356	17737	2	80471121	CTNNA2;CTNNA2;CTNNA2;CTNNA2
	cg05047537	0.767952	2.89165e-07	-0.464594	0.00738664	8165	9571	17736	2	205318414
	cg24188030	0.779864	1.43071e-07	-0.437464	0.0122857	8455	9278	17733	9	131390079	MIR1268A;SPTAN1;SPTAN1;SPTAN1
	cg02882976	0.846752	1.0089e-09	-0.376423	0.0337158	9620	8113	17733	10	7583141
	cg25052847	0.754297	6.16825e-07	-0.532418	0.00170817	7832	9893	17725	2	161767428
	cg24166294	-0.833179	3.27396e-09	0.383205	0.0303957	9444	8276	17720	20	60194963	CDH4;CDH4;CDH4
	cg10787824	0.867288	1.34602e-10	-0.36964	0.0373242	9797	7923	17720	8	131289278	ASAP1;ASAP1
	cg27469271	0.832763	3.38844e-09	-0.383205	0.0303957	9439	8276	17715	7	28993397	TRIL
	cg23341223	0.757289	5.24669e-07	-0.505288	0.00317979	7903	9810.5	17713.5	17	6679254	FBXO39
	cg20488341	0.820993	8.64444e-09	-0.389987	0.027347	9266	8437.5	17703.5	1	9896309
	cg04300651	0.820866	8.72896e-09	-0.389987	0.027347	9264	8437.5	17701.5	12	14436900
	cg11929693	0.820599	8.90937e-09	-0.389987	0.027347	9262	8437.5	17699.5	5	134575589
	cg06875985	0.774497	1.97473e-07	-0.444247	0.0108587	8337	9356	17693	1	182572153	RGS16
	cg10594034	0.862772	2.15447e-10	-0.36964	0.0373242	9765	7923	17688	12	63164557	PPM1H
	cg03129774	0.90552	1.07209e-12	-0.362858	0.0412383	9950	7733.5	17683.5	16	3587183	CLUAP1
	cg22913462	-0.803105	3.17415e-08	0.403552	0.0219985	8959	8722.5	17681.5	3	123135950	ADCY5;ADCY5
	cg18925094	0.842872	1.4284e-09	-0.376423	0.0337158	9568	8113	17681	21	35551622	C21orf82;C21orf82
	cg26728700	0.762886	3.85244e-07	-0.471376	0.00646302	8052	9628.5	17680.5	14	97050749
	cg02205073	0.75588	5.66361e-07	-0.505288	0.00317979	7868	9810.5	17678.5	16	19175822
	cg03577977	0.810054	1.94631e-08	-0.39677	0.0245533	9086	8591	17677	6	11000340	ELOVL2
	cg23383652	0.790407	7.39652e-08	-0.417117	0.0175444	8700	8975.5	17675.5	11	15780634
	cg19072042	0.842388	1.49071e-09	-0.376423	0.0337158	9562	8113	17675	3	112964747	BOC;BOC;BOC
	cg18982587	0.899746	2.50863e-12	-0.362858	0.0412383	9941	7733.5	17674.5	11	47608047	FAM180B
	cg05449158	0.790035	7.5751e-08	-0.417117	0.0175444	8694	8975.5	17669.5	2	237641100
	cg13816968	-0.750696	7.47182e-07	0.545982	0.00122748	7739	9920.5	17659.5	19	34214164	CHST8;CHST8;CHST8
	cg18262682	0.767361	2.99111e-07	-0.457811	0.00842023	8157	9500	17657	13	21578733	LATS2
	cg19648306	0.817769	1.10417e-08	-0.389987	0.027347	9216	8437.5	17653.5	2	179184854	OSBPL6;OSBPL6
	cg23742184	-0.784197	1.09575e-07	0.423899	0.0156156	8558	9091	17649	21	47854914	PCNT
	cg12586766	0.784142	1.09945e-07	-0.423899	0.0156156	8557	9091	17648	15	60868447	RORA-AS1;RORA-AS1;RORA;RORA;RORA;RORA
	cg17550741	-0.758286	4.96891e-07	0.484941	0.00490799	7937	9708.5	17645.5	2	86826040	RNF103-CHMP3
	cg01691686	-0.808639	2.15354e-08	0.39677	0.0245533	9054	8591	17645	19	46147381	EML2;EML2
	cg05797674	0.769966	2.57477e-07	-0.451029	0.00957397	8214	9427.5	17641.5	9	130763916
	cg19938167	-0.788088	8.57876e-08	0.417117	0.0175444	8660	8975.5	17635.5	1	199052402
	cg24161018	0.763052	3.8168e-07	-0.464594	0.00738664	8058	9571	17629	7	131847456	PLXNA4
	cg19535031	0.760653	4.36198e-07	-0.471376	0.00646302	8000	9628.5	17628.5	15	85297378	ZNF592
	cg22958686	0.807176	2.38907e-08	-0.39677	0.0245533	9027	8591	17618	11	62180707
	cg26654495	0.774459	1.9792e-07	-0.437464	0.0122857	8336	9278	17614	3	16182240
	cg08304279	0.778635	1.54148e-07	-0.430682	0.0138672	8423	9191	17614	1	212093844
	cg25442140	0.852475	5.93434e-10	-0.36964	0.0373242	9688	7923	17611	7	135005166
	cg23732182	0.778524	1.55187e-07	-0.430682	0.0138672	8419	9191	17610	21	44898090	C21orf84
	cg17445512	0.824221	6.73261e-09	-0.383205	0.0303957	9332	8276	17608	8	80851496	MRPS28
	cg00783104	0.774109	2.02056e-07	-0.437464	0.0122857	8326	9278	17604	8	41655894	ANK1;ANK1;ANK1;ANK1;ANK1
	cg05182614	0.879751	3.34398e-11	-0.362858	0.0412383	9870	7733.5	17603.5	15	89992313
	cg05399718	0.805978	2.59921e-08	-0.39677	0.0245533	9011	8591	17602	12	123555535	PITPNM2
	cg08410479	-0.752809	6.6794e-07	0.505288	0.00317979	7791	9810.5	17601.5	22	25508824	LOC100128531;KIAA1671
	cg04778099	0.814703	1.38748e-08	-0.389987	0.027347	9164	8437.5	17601.5	7	47445517	TNS3
	cg18447299	0.878866	3.70987e-11	-0.362858	0.0412383	9864	7733.5	17597.5	5	140894884	DIAPH1;DIAPH1
	cg23327011	-0.805725	2.6457e-08	0.39677	0.0245533	9005	8591	17596	18	74729021	MBP;MBP;MBP;MBP;MBP;MBP;MBP;MBP;MBP;MBP
	cg26683398	0.767824	2.91295e-07	-0.451029	0.00957397	8161	9427.5	17588.5	5	179220589	LTC4S
	cg01236376	0.82309	7.35287e-09	-0.383205	0.0303957	9312	8276	17588	13	100783450	PCCA;PCCA;PCCA
	cg15269394	0.87747	4.36328e-11	-0.362858	0.0412383	9854	7733.5	17587.5	17	40672083	ATP6V0A1;ATP6V0A1;ATP6V0A1
	cg01824737	-0.777021	1.69887e-07	0.430682	0.0138672	8396	9191	17587	1	28160389	SCARNA1;PPP1R8;PPP1R8;PPP1R8
	cg13752562	0.835828	2.62375e-09	-0.376423	0.0337158	9474	8113	17587	9	26668086
	cg05800782	-0.798256	4.4154e-08	0.403552	0.0219985	8864	8722.5	17586.5	1	247265410	ZNF669;ZNF669
	cg09811510	-0.805254	2.73433e-08	0.39677	0.0245533	8995	8591	17586	3	159590447	SCHIP1
	cg09469842	0.877222	4.48974e-11	-0.362858	0.0412383	9850	7733.5	17583.5	11	19401272	NAV2
	cg05340048	-0.76124	4.22256e-07	0.464594	0.00738664	8011	9571	17582	1	2084319	PRKCZ;PRKCZ;PRKCZ
	cg06691682	0.748078	8.57197e-07	-0.532418	0.00170817	7676	9893	17569	5	134578355	C5orf66-AS2;C5orf66
	ch.8.72877942F	0.804261	2.93001e-08	-0.39677	0.0245533	8977	8591	17568	8	72715388
	cg25610865	0.804253	2.93164e-08	-0.39677	0.0245533	8976	8591	17567	18	7617997	PTPRM;PTPRM
	cg20634127	0.785372	1.01823e-07	-0.417117	0.0175444	8589	8975.5	17564.5	11	70964082
	cg11663600	0.790822	7.20134e-08	-0.410335	0.0196672	8708	8851	17559	3	49941416	MST1R
	cg16601847	0.756761	5.39969e-07	-0.478158	0.0056398	7886	9670.5	17556.5	8	37575255	LOC101929622
	cg14912920	0.797081	4.77669e-08	-0.403552	0.0219985	8834	8722.5	17556.5	12	49373240	WNT1;WNT1
	cg19581374	0.847688	9.26369e-10	-0.36964	0.0373242	9633	7923	17556	1	182259459	LINC01344
	cg16906831	-0.84734	9.56287e-10	0.36964	0.0373242	9626	7923	17549	9	103191667	MSANTD3;MSANTD3;MSANTD3;MSANTD3
	cg09682472	0.765427	3.3391e-07	-0.451029	0.00957397	8121	9427.5	17548.5	11	128275943
	cg06687184	0.811713	1.72673e-08	-0.389987	0.027347	9109	8437.5	17546.5	5	131723499	SLC22A5;SLC22A5
	cg06508056	-0.775315	1.88113e-07	0.430682	0.0138672	8354	9191	17545	7	146594213	CNTNAP2
	cg12292584	0.796133	5.0876e-08	-0.403552	0.0219985	8818	8722.5	17540.5	3	12949457	IQSEC1;IQSEC1
	cg10770533	0.771298	2.38313e-07	-0.437464	0.0122857	8259	9278	17537	1	2997542	PRDM16;PRDM16
	cg06080793	0.768471	2.80681e-07	-0.444247	0.0108587	8179	9356	17535	6	1625457	GMDS
	cg12265916	0.759118	4.74742e-07	-0.464594	0.00738664	7960	9571	17531	10	126139004	NKX1-2
	cg01589145	0.845893	1.09056e-09	-0.36964	0.0373242	9605	7923	17528	2	118819072
	cg06204948	0.84522	1.15862e-09	-0.36964	0.0373242	9595	7923	17518	11	63656090	MARK2;MARK2;MARK2;MARK2;MARK2;MARK2
	cg05417332	0.754794	6.00553e-07	-0.478158	0.0056398	7846	9670.5	17516.5	16	30104025	YPEL3;TBX6;YPEL3
	cg27280535	0.829918	4.27704e-09	-0.376423	0.0337158	9402	8113	17515	8	8746679	MFHAS1
	cg07796857	0.747003	9.06515e-07	-0.518853	0.00234545	7649	9864.5	17513.5	19	7980866	TGFBR3L
	cg22946082	0.756549	5.46221e-07	-0.471376	0.00646302	7883	9628.5	17511.5	6	3443508	SLC22A23;SLC22A23;SLC22A23;SLC22A23;SLC22A23
	cg12150799	0.908962	6.29055e-13	-0.356075	0.0454755	9955	7555	17510	20	49739672
	cg19069884	0.829308	4.49328e-09	-0.376423	0.0337158	9396	8113	17509	15	101728309	CHSY1
	cg03804255	0.829276	4.50514e-09	-0.376423	0.0337158	9395	8113	17508	12	90278335
	cg07729794	0.770249	2.53297e-07	-0.437464	0.0122857	8228	9278	17506	10	17044275	CUBN
	cg13496915	0.794476	5.6762e-08	-0.403552	0.0219985	8783	8722.5	17505.5	14	34247003	NPAS3;NPAS3;NPAS3;NPAS3
	cg00972222	0.787736	8.77246e-08	-0.410335	0.0196672	8650	8851	17501	14	34246089	NPAS3;NPAS3;NPAS3;NPAS3
	cg13682325	0.749542	7.93997e-07	-0.498506	0.00368554	7719	9780.5	17499.5	9	122111180	DBC1
	cg24657419	0.828383	4.84111e-09	-0.376423	0.0337158	9383	8113	17496	6	119358124	FAM184A;FAM184A
	cg16733548	0.748309	8.46927e-07	-0.505288	0.00317979	7683	9810.5	17493.5	16	19125114	ITPRIPL2;ITPRIPL2
	cg05343811	-0.861976	2.33679e-10	0.362858	0.0412383	9759	7733.5	17492.5	14	75590896	NEK9
	cg06708193	0.79985	3.96546e-08	-0.39677	0.0245533	8900	8591	17491	12	63124108	PPM1H
	cg01352090	0.759786	4.576e-07	-0.457811	0.00842023	7978	9500	17478	16	4103533	ADCY9
	cg27540736	0.816834	1.18437e-08	-0.383205	0.0303957	9201	8276	17477	2	28235811	BRE;BRE;BRE;BRE;BRE;BRE
	cg20348829	0.793029	6.24071e-08	-0.403552	0.0219985	8753	8722.5	17475.5	5	149535951	PDGFRB
	cg26946769	0.816646	1.20115e-08	-0.383205	0.0303957	9196	8276	17472	18	48189538	MAPK4
	cg26738657	0.841635	1.59277e-09	-0.36964	0.0373242	9546	7923	17469	7	4809628	FOXK1
	cg07583094	0.75928	4.70513e-07	-0.457811	0.00842023	7966	9500	17466	22	45659802
	cg01363603	0.780848	1.34728e-07	-0.417117	0.0175444	8487	8975.5	17462.5	13	34933193
	cg14210191	0.768441	2.81154e-07	-0.437464	0.0122857	8177	9278	17455	19	16552863	EPS15L1;EPS15L1;EPS15L1;EPS15L1;EPS15L1;EPS15L1
	cg23195510	0.824604	6.5337e-09	-0.376423	0.0337158	9340	8113	17453	16	67678593	RLTPR
	cg07872868	0.771361	2.37439e-07	-0.430682	0.0138672	8260	9191	17451	2	27530153	TRIM54;TRIM54
	cg24468603	-0.791569	6.8619e-08	0.403552	0.0219985	8727	8722.5	17449.5	3	69331509	FRMD4B
	cg03148927	0.884736	1.83397e-11	-0.356075	0.0454755	9890	7555	17445	3	45558093	LARS2
	cg00807608	0.814858	1.37169e-08	-0.383205	0.0303957	9168	8276	17444	13	101200366	GGACT
	cg21679510	0.88448	1.89272e-11	-0.356075	0.0454755	9889	7555	17444	2	136738377	DARS;DARS
	cg14596987	0.797454	4.65921e-08	-0.39677	0.0245533	8846	8591	17437	9	98249189	PTCH1;PTCH1;PTCH1;PTCH1;PTCH1;PTCH1;PTCH1
	cg01742398	-0.746338	9.38302e-07	0.505288	0.00317979	7624	9810.5	17434.5	10	105470417	SH3PXD2A
	cg01345338	0.797254	4.72177e-08	-0.39677	0.0245533	8840	8591	17431	22	45949437	FBLN1;FBLN1;FBLN1;FBLN1
	cg12686055	0.766994	3.05453e-07	-0.437464	0.0122857	8152	9278	17430	12	45628262	ANO6;ANO6;ANO6
	cg06798591	0.881266	2.79387e-11	-0.356075	0.0454755	9874	7555	17429	11	94556390	AMOTL1;AMOTL1
	cg26427115	0.742427	1.14675e-06	-0.532418	0.00170817	7527	9893	17420	2	26785891	C2orf70
	cg05557582	0.784498	1.07535e-07	-0.410335	0.0196672	8567	8851	17418	3	9234126	LOC101927416;LOC101927416;SRGAP3;SRGAP3
	cg26344024	-0.837634	2.25123e-09	0.36964	0.0373242	9495	7923	17418	3	71357195	FOXP1;FOXP1
	cg22175157	0.745275	9.91255e-07	-0.505288	0.00317979	7597	9810.5	17407.5	22	32953561	SYN3;SYN3;SYN3
	cg16546125	0.803988	2.98608e-08	-0.389987	0.027347	8970	8437.5	17407.5	1	32586752	KPNA6
	cg00486352	0.77868	1.53723e-07	-0.417117	0.0175444	8424	8975.5	17399.5	10	126139435	NKX1-2
	cg13015035	0.769253	2.68312e-07	-0.430682	0.0138672	8202	9191	17393	1	33327445
	cg02200107	0.811791	1.71702e-08	-0.383205	0.0303957	9112	8276	17388	10	123219543
	cg21167761	0.759035	4.76901e-07	-0.451029	0.00957397	7956	9427.5	17383.5	11	77903617	USP35
	cg01198491	0.821131	8.5534e-09	-0.376423	0.0337158	9269	8113	17382	12	24642841	SOX5
	cg11820846	0.834767	2.86827e-09	-0.36964	0.0373242	9458	7923	17381	15	78359925	TBC1D2B;TBC1D2B
	cg12847665	0.794545	5.65067e-08	-0.39677	0.0245533	8786	8591	17377	2	97272679	KANSL3;KANSL3;KANSL3;KANSL3;KANSL3;KANSL3;KANSL3
	cg08136341	-0.772106	2.27318e-07	0.423899	0.0156156	8284	9091	17375	9	139302502	SDCCAG3;SDCCAG3;SDCCAG3
	cg23856536	0.833679	3.14081e-09	-0.36964	0.0373242	9451	7923	17374	7	101384349
	cg17799040	0.810889	1.83272e-08	-0.383205	0.0303957	9096	8276	17372	2	235277703
	cg24598141	0.787503	8.90303e-08	-0.403552	0.0219985	8645	8722.5	17367.5	7	36077237
	cg07452879	0.77661	1.74121e-07	-0.417117	0.0175444	8389	8975.5	17364.5	17	71274436
	cg03492827	0.755686	5.72338e-07	-0.457811	0.00842023	7864	9500	17364	7	72838601
	cg07971790	0.758142	5.00806e-07	-0.451029	0.00957397	7932	9427.5	17359.5	15	60936130	RORA
	cg14169284	0.800851	3.70456e-08	-0.389987	0.027347	8919	8437.5	17356.5	2	160896165	PLA2R1;PLA2R1;PLA2R1
	cg19264738	0.867404	1.32951e-10	-0.356075	0.0454755	9798	7555	17353	11	72925488
	cg14437045	0.832191	3.55224e-09	-0.36964	0.0373242	9429	7923	17352	8	128342705
	cg02881186	0.737351	1.48004e-06	-0.593459	0.000343394	7391	9958	17349	8	140892009	TRAPPC9;TRAPPC9
	cg22181527	0.800423	3.81401e-08	-0.389987	0.027347	8911	8437.5	17348.5	6	22001839	CASC15
	cg19510688	0.745362	9.86829e-07	-0.491723	0.00425918	7600	9748	17348	11	126101694	FAM118B
	cg23991358	0.831983	3.61328e-09	-0.36964	0.0373242	9425	7923	17348	1	114618759
	cg11058807	0.771195	2.39746e-07	-0.423899	0.0156156	8253	9091	17344	13	100752973	PCCA;PCCA;PCCA
	cg05722648	0.792616	6.41119e-08	-0.39677	0.0245533	8743	8591	17334	20	43223669	PKIG;PKIG;PKIG;PKIG;PKIG
	cg20363891	0.830683	4.01891e-09	-0.36964	0.0373242	9410	7923	17333	2	241938818	SNED1
	cg22209538	0.863617	1.97555e-10	-0.356075	0.0454755	9778	7555	17333	3	42262337	TRAK1
	cg23255123	0.751802	7.04697e-07	-0.464594	0.00738664	7759	9571	17330	4	2517663
	cg14373210	0.762815	3.86787e-07	-0.437464	0.0122857	8050	9278	17328	6	75913786	COL12A1;COL12A1
	cg19519160	0.817443	1.13161e-08	-0.376423	0.0337158	9213	8113	17326	1	49764070	AGBL4
	cg01741999	0.76249	3.93873e-07	-0.437464	0.0122857	8042	9278	17320	2	219137824	PNKD
	cg15174565	0.901027	2.08681e-12	-0.349293	0.0500539	9943	7375	17318	15	101728234	CHSY1
	cg14769059	0.898376	3.04659e-12	-0.349293	0.0500539	9938	7375	17313	3	169310089	MECOM;MECOM
	cg17253588	0.807815	2.28348e-08	-0.383205	0.0303957	9035	8276	17311	2	145866679
	cg05688906	0.828709	4.71585e-09	-0.36964	0.0373242	9387	7923	17310	4	95505346	PDLIM5;PDLIM5;PDLIM5;PDLIM5;PDLIM5;PDLIM5;PDLIM5;PDLIM5
	cg05465666	0.861214	2.52438e-10	-0.356075	0.0454755	9755	7555	17310	1	150244765	C1orf54;C1orf54;C1orf54;C1orf54;C1orf54;C1orf54;C1orf54
	cg14885762	0.741444	1.20541e-06	-0.505288	0.00317979	7499	9810.5	17309.5	17	75446450	SEPT9;SEPT9;SEPT9;SEPT9;SEPT9;SEPT9
	cg18722942	0.765346	3.35438e-07	-0.430682	0.0138672	8112	9191	17303	19	38444380	SIPA1L3
	cg25922517	0.860533	2.7038e-10	-0.356075	0.0454755	9748	7555	17303	17	70179171
	cg10942476	0.827988	4.99657e-09	-0.36964	0.0373242	9379	7923	17302	13	49084280	RCBTB2;RCBTB2;RCBTB2;RCBTB2
	cg23031103	0.827968	5.0048e-09	-0.36964	0.0373242	9378	7923	17301	19	45300262	CBLC;CBLC
	cg26884557	0.80695	2.42744e-08	-0.383205	0.0303957	9024	8276	17300	11	27493080	LOC105376671;LOC105376671;LGR4
	cg25601830	0.806889	2.43785e-08	-0.383205	0.0303957	9021	8276	17297	1	19630524	AKR7A2
	cg11288686	0.842533	1.47176e-09	-0.362858	0.0412383	9563	7733.5	17296.5	12	29735807	TMTC1
	cg26732435	0.779477	1.46471e-07	-0.410335	0.0196672	8445	8851	17296	7	28994601	TRIL
	cg13447009	0.815706	1.28822e-08	-0.376423	0.0337158	9183	8113	17296	22	28424028	TTC28
	cg13279049	0.764842	3.45143e-07	-0.430682	0.0138672	8101	9191	17292	10	79394888	KCNMA1;KCNMA1;KCNMA1;KCNMA1;KCNMA1;KCNMA1
	cg20915760	0.752786	6.68736e-07	-0.457811	0.00842023	7790	9500	17290	1	22992629
	cg14598116	0.806169	2.56461e-08	-0.383205	0.0303957	9014	8276	17290	1	218518317	TGFB2;TGFB2;TGFB2-AS1
	cg24762020	0.827241	5.30403e-09	-0.36964	0.0373242	9367	7923	17290	17	65667783	PITPNC1;PITPNC1
	cg07575407	0.888767	1.10562e-11	-0.349293	0.0500539	9911	7375	17286	15	66541975	MEGF11
	cg16329622	0.826487	5.63197e-09	-0.36964	0.0373242	9359	7923	17282	12	52543430
	cg24464798	0.805672	2.65559e-08	-0.383205	0.0303957	9003	8276	17279	9	121766990
	cg21426303	-0.73618	1.56847e-06	0.545982	0.00122748	7353	9920.5	17273.5	8	123945740	ZHX2
	cg08462276	0.752044	6.95674e-07	-0.457811	0.00842023	7772	9500	17272	1	111735795	DENND2D;DENND2D
	cg17773710	0.760207	4.47103e-07	-0.437464	0.0122857	7994	9278	17272	8	139869047	COL22A1
	cg27627006	0.77833	1.57016e-07	-0.410335	0.0196672	8416	8851	17267	11	96072706	MAML2
	cg15863805	0.783059	1.17595e-07	-0.403552	0.0219985	8536	8722.5	17258.5	8	28609940	EXTL3;EXTL3;EXTL3
	cg21438588	-0.824378	6.65029e-09	0.36964	0.0373242	9333	7923	17256	6	20458535	E2F3;E2F3
	cg01174827	0.739266	1.34516e-06	-0.505288	0.00317979	7440	9810.5	17250.5	1	36615864	TRAPPC3;TRAPPC3;TRAPPC3;TRAPPC3;TRAPPC3;TRAPPC3;TRAPPC3
	cg21657758	0.788016	8.6178e-08	-0.39677	0.0245533	8659	8591	17250	11	11535011	GALNT18
	cg22304593	0.795887	5.17138e-08	-0.389987	0.027347	8811	8437.5	17248.5	11	16826363	PLEKHA7
	cg13641786	0.823924	6.89091e-09	-0.36964	0.0373242	9324	7923	17247	7	105518278	ATXN7L1;ATXN7L1
	cg06593560	0.853106	5.58945e-10	-0.356075	0.0454755	9691	7555	17246	6	149140483	UST
	cg15409817	0.739696	1.31644e-06	-0.498506	0.00368554	7459	9780.5	17239.5	4	8043170	ABLIM2;ABLIM2;ABLIM2;ABLIM2;ABLIM2;ABLIM2;ABLIM2;ABLIM2
	cg22475071	0.838237	2.13814e-09	-0.362858	0.0412383	9502	7733.5	17235.5	3	64338594
	cg22840650	0.762558	3.92384e-07	-0.430682	0.0138672	8044	9191	17235	10	99271879	UBTD1
	cg19404216	0.756255	5.54997e-07	-0.444247	0.0108587	7878	9356	17234	3	42237460	TRAK1;TRAK1;TRAK1;TRAK1;TRAK1
	cg24986651	0.851587	6.45331e-10	-0.356075	0.0454755	9679	7555	17234	2	11820496	LPIN1
	cg03724006	0.742411	1.14767e-06	-0.484941	0.00490799	7525	9708.5	17233.5	11	62790783
	cg14447193	0.803099	3.17558e-08	-0.383205	0.0303957	8957	8276	17233	9	87433864	NTRK2;NTRK2;NTRK2;NTRK2
	cg24636906	0.743786	1.06999e-06	-0.478158	0.0056398	7560	9670.5	17230.5	13	110324345
	cg09068927	0.738628	1.38881e-06	-0.505288	0.00317979	7419	9810.5	17229.5	5	923726
	cg02204205	0.745044	1.00313e-06	-0.471376	0.00646302	7590	9628.5	17218.5	7	50861487	GRB10
	cg20431250	0.822146	7.91054e-09	-0.36964	0.0373242	9295	7923	17218	6	108492653	NR2E1
	cg06139333	0.770782	2.45572e-07	-0.417117	0.0175444	8242	8975.5	17217.5	3	193570348
	cg22040466	0.75541	5.80931e-07	-0.444247	0.0108587	7859	9356	17215	8	119640801	SAMD12-AS1
	cg00891025	-0.749353	8.01915e-07	0.457811	0.00842023	7714	9500	17214	8	21915184	EPB49;EPB49;EPB49;EPB49
	cg05206120	0.84987	7.57649e-10	-0.356075	0.0454755	9658	7555	17213	14	69730129	GALNTL1;GALNTL1
	cg21618157	0.836581	2.46209e-09	-0.362858	0.0412383	9479	7733.5	17212.5	1	92202671	TGFBR3;TGFBR3;TGFBR3;TGFBR3
	cg07725840	0.765407	3.34299e-07	-0.423899	0.0156156	8119	9091	17210	7	30903344	FAM188B;INMT-FAM188B
	cg16644457	0.810484	1.88705e-08	-0.376423	0.0337158	9092	8113	17205	11	22359480	SLC17A6
	cg11000810	0.800998	3.66763e-08	-0.383205	0.0303957	8922	8276	17198	15	70900745
	cg15202607	0.793274	6.14178e-08	-0.389987	0.027347	8759	8437.5	17196.5	5	149520120	PDGFRB
	cg10133100	0.834867	2.84446e-09	-0.362858	0.0412383	9459	7733.5	17192.5	11	68276883	SAPS3;SAPS3;SAPS3;SAPS3;SAPS3;SAPS3
	cg10599444	0.740808	1.24475e-06	-0.484941	0.00490799	7479	9708.5	17187.5	14	23305941	MMP14;MMP14
	cg08966261	0.754215	6.19551e-07	-0.444247	0.0108587	7830	9356	17186	12	3361896	TSPAN9;TSPAN9
	cg01518268	0.785606	1.00335e-07	-0.39677	0.0245533	8594	8591	17185	9	135060931	NTNG2
	cg09015271	0.740492	1.26473e-06	-0.484941	0.00490799	7474	9708.5	17182.5	2	86008126	ATOH8
	cg14193001	0.735424	1.62811e-06	-0.51207	0.00273517	7332	9843	17175	8	8710208	MFHAS1
	cg20330144	0.846409	1.04081e-09	-0.356075	0.0454755	9614	7555	17169	11	8730727	ST5;ST5;ST5
	cg10699522	0.86617	1.51472e-10	-0.349293	0.0500539	9793	7375	17168	6	56717733	DST;LOC101930010;DST
	cg00778391	0.819501	9.68724e-09	-0.36964	0.0373242	9244	7923	17167	2	218518234	DIRC3
	cg07111554	-0.83257	3.44288e-09	0.362858	0.0412383	9433	7733.5	17166.5	1	27175203	ZDHHC18
	cg24393783	0.832461	3.47406e-09	-0.362858	0.0412383	9430	7733.5	17163.5	17	70123165
	cg01265971	0.791487	6.89848e-08	-0.389987	0.027347	8724	8437.5	17161.5	3	156398928	TIPARP;TIPARP;TIPARP
	cg27469820	0.791471	6.90572e-08	-0.389987	0.027347	8723	8437.5	17160.5	11	33673718	KIAA1549L
	cg26829071	-0.747237	8.95588e-07	0.457811	0.00842023	7655	9500	17155	12	131590596	GPR133
	cg19255468	0.763248	3.7751e-07	-0.423899	0.0156156	8063	9091	17154	4	57688173	SPINK2;SPINK2;SPINK2;SPINK2;SPINK2;SPINK2;SPINK2;SPINK2;SPINK2
	cg11476731	0.935895	3.91984e-15	-0.342511	0.0549916	9972	7182	17154	13	108387657	FAM155A
	cg05971503	0.74081	1.24465e-06	-0.478158	0.0056398	7480	9670.5	17150.5	18	19748832	GATA6-AS1;GATA6
	cg13063157	0.798837	4.24609e-08	-0.383205	0.0303957	8874	8276	17150	2	231915808
	cg21288507	-0.831363	3.80193e-09	0.362858	0.0412383	9416	7733.5	17149.5	1	14078744	PRDM2;PRDM2;PRDM2;PRDM2
	cg20816857	0.921368	7.6054e-14	-0.342511	0.0549916	9967	7182	17149	10	78730321	KCNMA1-AS1;KCNMA1;KCNMA1;KCNMA1;KCNMA1;KCNMA1;KCNMA1
	cg21748088	0.768282	2.8374e-07	-0.417117	0.0175444	8170	8975.5	17145.5	1	20739860	LINC01141
	cg27038634	0.798562	4.32556e-08	-0.383205	0.0303957	8868	8276	17144	8	49468341
	cg24694702	0.912265	3.69623e-13	-0.342511	0.0549916	9961	7182	17143	12	119617656	HSPB8
	cg17029151	0.749355	8.01839e-07	-0.451029	0.00957397	7715	9427.5	17142.5	8	82644517	CHMP4C
	cg08531414	0.729564	2.16509e-06	-0.586677	0.000416932	7186	9953.5	17139.5	20	36888587	KIAA1755;LOC149684
	cg02933431	0.862442	2.22835e-10	-0.349293	0.0500539	9762	7375	17137	6	32081711
	cg16915309	0.749203	8.08246e-07	-0.451029	0.00957397	7708	9427.5	17135.5	16	90086876	GAS8;DBNDD1;DBNDD1;DBNDD1
	cg00204465	0.737151	1.49483e-06	-0.491723	0.00425918	7383	9748	17131	17	73583945	MYO15B
	cg18922874	-0.758344	4.95306e-07	0.430682	0.0138672	7939	9191	17130	14	24035805	AP1G2
	cg16623922	0.762426	3.95273e-07	-0.423899	0.0156156	8039	9091	17130	7	96734192
	cg10242122	-0.789622	7.77879e-08	0.389987	0.027347	8689	8437.5	17126.5	1	153604075	S100A1;S100A13
	cg25311470	0.762078	4.03018e-07	-0.423899	0.0156156	8032	9091	17123	7	107950866	NRCAM;NRCAM
	cg18529246	0.746311	9.3964e-07	-0.457811	0.00842023	7622	9500	17122	5	154027481
	cg03098614	0.782661	1.20518e-07	-0.39677	0.0245533	8529	8591	17120	12	131865659
	cg16413562	0.897796	3.30454e-12	-0.342511	0.0549916	9937	7182	17119	2	225428084	CUL3;CUL3;CUL3
	cg04351156	-0.776936	1.70753e-07	0.403552	0.0219985	8394	8722.5	17116.5	19	10562415	PDE4A;PDE4A;PDE4A;PDE4A
	cg04720966	0.828245	4.89473e-09	-0.362858	0.0412383	9382	7733.5	17115.5	15	69990494
	cg06777352	0.730623	2.05745e-06	-0.532418	0.00170817	7220	9893	17113	16	19124984	ITPRIPL2;ITPRIPL2
	cg16698251	0.895284	4.67545e-12	-0.342511	0.0549916	9931	7182	17113	7	130969486	MKLN1
	cg23325384	0.766123	3.2099e-07	-0.417117	0.0175444	8137	8975.5	17112.5	2	223724754	ACSL3;ACSL3
	cg06210630	0.805391	2.70822e-08	-0.376423	0.0337158	8997	8113	17110	1	160085433	ATP1A2
	cg04431061	-0.782241	1.23685e-07	0.39677	0.0245533	8518	8591	17109	6	155584898	CLDN20;TFB1M
	cg24235037	0.782203	1.23977e-07	-0.39677	0.0245533	8516	8591	17107	2	160919532	PLA2R1;PLA2R1
	cg07840179	0.732658	1.86426e-06	-0.51207	0.00273517	7263	9843	17106	5	133461033	TCF7;TCF7;TCF7;TCF7;TCF7;TCF7
	cg00169856	0.788479	8.36778e-08	-0.389987	0.027347	8668	8437.5	17105.5	15	99297768	IGF1R;IGF1R
	cg09010134	0.761431	4.17785e-07	-0.423899	0.0156156	8013	9091	17104	3	48228826	CDC25A;CDC25A
	cg23998114	0.857985	3.48495e-10	-0.349293	0.0500539	9729	7375	17104	19	33798340
	cg06157677	-0.788347	8.4383e-08	0.389987	0.027347	8666	8437.5	17103.5	1	32806968
	cg15246895	0.891124	8.14971e-12	-0.342511	0.0549916	9920	7182	17102	17	17672475	RAI1
	cg11294564	0.754107	6.23137e-07	-0.437464	0.0122857	7823	9278	17101	1	7216637	CAMTA1
	cg01044293	0.891037	8.24331e-12	-0.342511	0.0549916	9919	7182	17101	2	173296469	ITGA6;ITGA6
	cg24479690	0.787995	8.62919e-08	-0.389987	0.027347	8658	8437.5	17095.5	10	34474040	PARD3;PARD3;PARD3;PARD3;PARD3;PARD3;PARD3;PARD3
	cg18594370	0.814934	1.36407e-08	-0.36964	0.0373242	9169	7923	17092	10	21777758
	cg00214724	0.840379	1.77737e-09	-0.356075	0.0454755	9533	7555	17088	19	6108194	RFX2;RFX2
	cg13914910	0.775692	1.83943e-07	-0.403552	0.0219985	8364	8722.5	17086.5	10	72576682	SGPL1
	cg11896024	0.8145	1.40845e-08	-0.36964	0.0373242	9162	7923	17085	5	16738723	MYO10
	cg17091056	0.855306	4.52679e-10	-0.349293	0.0500539	9706	7375	17081	2	54315563
	cg03060253	0.854876	4.71822e-10	-0.349293	0.0500539	9703	7375	17078	15	78090420	LINGO1;LINGO1;LINGO1;LINGO1;LINGO1;LINGO1
	cg14494868	0.854569	4.85971e-10	-0.349293	0.0500539	9700	7375	17075	19	48993361	LMTK3
	cg26413192	0.884861	1.80594e-11	-0.342511	0.0549916	9892	7182	17074	10	80076484
	cg00886780	0.756226	5.55859e-07	-0.430682	0.0138672	7877	9191	17068	6	35149727
	cg26370012	-0.734826	1.67676e-06	0.491723	0.00425918	7318	9748	17066	7	73872649	GTF2IRD1;GTF2IRD1;GTF2IRD1
	cg04332114	0.838783	2.04026e-09	-0.356075	0.0454755	9511	7555	17066	1	110852612	LOC440600
	cg19161022	0.78689	9.25483e-08	-0.389987	0.027347	8628	8437.5	17065.5	21	45344711	AGPAT3;AGPAT3
	cg26224358	0.774695	1.95168e-07	-0.403552	0.0219985	8341	8722.5	17063.5	1	17914803	ARHGEF10L;ARHGEF10L
	cg27547612	-0.741266	1.21626e-06	0.464594	0.00738664	7492	9571	17063	10	5568350	CALML3-AS1;CALML3-AS1
	cg12553271	0.769694	2.61563e-07	-0.410335	0.0196672	8209	8851	17060	15	40355695	SRP14-AS1;SRP14-AS1
	cg19982061	0.881795	2.62262e-11	-0.342511	0.0549916	9877	7182	17059	3	46970947	CCDC12;CCDC12;CCDC12
	cg17534464	0.773986	2.03529e-07	-0.403552	0.0219985	8325	8722.5	17047.5	3	194218750
	cg12244526	0.812135	1.67468e-08	-0.36964	0.0373242	9123	7923	17046	9	116897311
	cg10257049	0.736985	1.50715e-06	-0.478158	0.0056398	7371	9670.5	17041.5	5	154230308	C5orf4
	cg06176418	-0.748292	8.47714e-07	0.444247	0.0108587	7682	9356	17038	5	95189250	LINC01554
	cg18553213	-0.754678	6.04304e-07	0.430682	0.0138672	7844	9191	17035	17	4065331
	cg03763118	0.836518	2.47515e-09	-0.356075	0.0454755	9478	7555	17033	11	27490958	LGR4
	cg13664588	0.763015	3.82467e-07	-0.417117	0.0175444	8057	8975.5	17032.5	17	74557494	SNORD1A
	cg26236063	0.822483	7.7075e-09	-0.362858	0.0412383	9298	7733.5	17031.5	17	6402513	PITPNM3;PITPNM3
	cg06948763	0.836406	2.49875e-09	-0.356075	0.0454755	9476	7555	17031	1	110763078	KCNC4;KCNC4;KCNC4
	cg19598544	0.762932	3.84265e-07	-0.417117	0.0175444	8054	8975.5	17029.5	17	72209156	TTYH2;MGC16275
	cg07804711	0.785392	1.01689e-07	-0.389987	0.027347	8590	8437.5	17027.5	19	46142647	MIR330;EML2;EML2
	cg27090964	0.848725	8.42291e-10	-0.349293	0.0500539	9648	7375	17023	18	22622913
	cg02872476	0.734705	1.6867e-06	-0.484941	0.00490799	7314	9708.5	17022.5	16	90086806	DBNDD1
	cg19562707	-0.778726	1.53297e-07	0.39677	0.0245533	8427	8591	17018	19	38757961	SPINT2;SPINT2
	cg08319238	0.737148	1.49506e-06	-0.471376	0.00646302	7382	9628.5	17010.5	19	45312525	BCAM;BCAM
	cg13216020	0.744749	1.01844e-06	-0.451029	0.00957397	7583	9427.5	17010.5	14	91163402	TTC7B
	cg11803251	0.735604	1.61375e-06	-0.478158	0.0056398	7339	9670.5	17009.5	4	41659108	LIMCH1;LIMCH1;LIMCH1;LIMCH1;LIMCH1
	cg04758905	0.847698	9.25513e-10	-0.349293	0.0500539	9634	7375	17009	5	126282876	MARCH3
	cg24717645	0.739173	1.35143e-06	-0.464594	0.00738664	7435	9571	17006	2	85751446
	cg06146331	0.799555	4.04532e-08	-0.376423	0.0337158	8891	8113	17004	16	49654466	ZNF423
	cg20231084	0.784478	1.07669e-07	-0.389987	0.027347	8566	8437.5	17003.5	11	130700487
	cg15073496	0.833253	3.25375e-09	-0.356075	0.0454755	9446	7555	17001	10	120892727	FAM45A;FAM45B;FAM45A;FAM45A;FAM45A;FAM45A
	cg19327615	0.725914	2.57625e-06	-0.545982	0.00122748	7079	9920.5	16999.5	20	19955436	RIN2
	cg13052261	0.847022	9.84428e-10	-0.349293	0.0500539	9621	7375	16996	2	152706198	CACNB4;CACNB4;CACNB4;CACNB4
	cg15712417	0.869134	1.10507e-10	-0.342511	0.0549916	9810	7182	16992	14	52110206	FRMD6
	cg15156975	0.791136	7.05677e-08	-0.383205	0.0303957	8715	8276	16991	17	43449055
	cg19844949	0.820338	9.08897e-09	-0.362858	0.0412383	9255	7733.5	16988.5	18	45690366
	cg25709481	0.809019	2.09598e-08	-0.36964	0.0373242	9065	7923	16988	8	38259260	LETM2;LETM2;LETM2;LETM2;LETM2
	cg00935474	0.730213	2.09856e-06	-0.498506	0.00368554	7204	9780.5	16984.5	1	61324298
	cg12930882	0.765722	3.28381e-07	-0.410335	0.0196672	8129	8851	16980	5	37825585	GDNF;GDNF;GDNF
	cg23769143	0.798547	4.32996e-08	-0.376423	0.0337158	8867	8113	16980	3	12200667	SYN2;TIMP4;SYN2
	cg24936095	0.866161	1.51613e-10	-0.342511	0.0549916	9792	7182	16974	2	109204230	LIMS1
	cg01549377	0.808553	2.16676e-08	-0.36964	0.0373242	9049	7923	16972	9	140215404	EXD3
	cg07746514	0.845376	1.14248e-09	-0.349293	0.0500539	9597	7375	16972	12	121139042	MLEC
	cg05364307	0.723463	2.89102e-06	-0.613806	0.000186792	7005	9964.5	16969.5	10	103539189
	cg15755028	0.86533	1.65397e-10	-0.342511	0.0549916	9787	7182	16969	11	64074198	ESRRA;ESRRA;ESRRA
	cg02772590	0.863299	2.04116e-10	-0.342511	0.0549916	9777	7182	16959	11	78668776	TENM4
	cg06755005	0.770294	2.52637e-07	-0.403552	0.0219985	8229	8722.5	16951.5	11	108368203	KDELC2
	cg12805865	0.747649	8.76576e-07	-0.437464	0.0122857	7671	9278	16949	11	27061899	BBOX1
	cg22593177	0.770175	2.54385e-07	-0.403552	0.0219985	8224	8722.5	16946.5	10	82174376	C10orf58;C10orf58
	cg16724298	0.862715	2.1671e-10	-0.342511	0.0549916	9764	7182	16946	1	2208116	SKI
	cg24012863	0.759391	4.6765e-07	-0.417117	0.0175444	7969	8975.5	16944.5	11	8741099	ST5;ST5;ST5
	cg04093633	0.920579	8.78613e-14	-0.335728	0.0603068	9966	6978	16944	15	82469848	EFTUD1;EFTUD1
	cg11895835	0.764597	3.49956e-07	-0.410335	0.0196672	8091	8851	16942	5	111078476	C5orf13;C5orf13;C5orf13;C5orf13;C5orf13;C5orf13;C5orf13;C5orf13;C5orf13;C5orf13;C5orf13
	cg15993159	0.775117	1.90336e-07	-0.39677	0.0245533	8349	8591	16940	17	65464041	PITPNC1;PITPNC1
	cg16550822	0.861844	2.3683e-10	-0.342511	0.0549916	9758	7182	16940	22	31645783	LIMK2;LIMK2;LIMK2
	cg19924431	0.750884	7.39779e-07	-0.430682	0.0138672	7747	9191	16938	1	26735846	LIN28
	cg10855282	0.781396	1.30284e-07	-0.389987	0.027347	8500	8437.5	16937.5	17	65676074	PITPNC1;PITPNC1
	cg02875740	0.796408	4.9957e-08	-0.376423	0.0337158	8821	8113	16934	6	6666239
	cg24000411	0.860182	2.80077e-10	-0.342511	0.0549916	9745	7182	16927	3	38160453	DLEC1;DLEC1
	cg24928753	0.75051	7.54551e-07	-0.430682	0.0138672	7735	9191	16926	2	98779193	VWA3B
	cg17185600	0.903894	1.36938e-12	-0.335728	0.0603068	9945	6978	16923	21	33845060	EVA1C;EVA1C;EVA1C
	cg05288548	0.774257	2.003e-07	-0.39677	0.0245533	8329	8591	16920	22	41907994	ACO2
	cg00410600	0.746733	9.19314e-07	-0.437464	0.0122857	7641	9278	16919	8	145555942	SCRT1
	cg02680669	0.774109	2.02056e-07	-0.39677	0.0245533	8327	8591	16918	8	40181105
	cg17540118	0.733597	1.78082e-06	-0.471376	0.00646302	7288	9628.5	16916.5	15	91382831
	cg01710649	0.735803	1.59797e-06	-0.464594	0.00738664	7345	9571	16916	14	101036064	BEGAIN
	cg12539710	0.85831	3.37494e-10	-0.342511	0.0549916	9733	7182	16915	4	53507733	USP46;USP46;USP46;USP46
	cg24006352	0.780431	1.38208e-07	-0.389987	0.027347	8476	8437.5	16913.5	1	112530294	KCND3;KCND3
	cg14742445	0.840923	1.69501e-09	-0.349293	0.0500539	9538	7375	16913	22	30195299	ASCC2
	cg13226457	0.840713	1.72643e-09	-0.349293	0.0500539	9536	7375	16911	2	205137200
	cg07402683	0.729999	2.12026e-06	-0.484941	0.00490799	7195	9708.5	16903.5	12	7034825	ATN1
	cg04032415	0.856776	3.92404e-10	-0.342511	0.0549916	9719	7182	16901	12	119624036	HSPB8
	cg19439071	0.856501	4.03077e-10	-0.342511	0.0549916	9715	7182	16897	17	74557625	SNORD1A
	cg16171227	-0.749127	8.11482e-07	0.430682	0.0138672	7703	9191	16894	15	78326426	TBC1D2B;TBC1D2B
	cg09747445	0.855963	4.2474e-10	-0.342511	0.0549916	9712	7182	16894	15	70387268	TLE3;TLE3;TLE3
	cg10163825	0.742511	1.14189e-06	-0.444247	0.0108587	7533	9356	16889	16	776685	HAGHL;HAGHL;CCDC78
	cg19254498	0.772654	2.20138e-07	-0.39677	0.0245533	8297	8591	16888	1	218523671	TGFB2;TGFB2
	cg05401069	0.888317	1.17104e-11	-0.335728	0.0603068	9910	6978	16888	18	21572634	TTC39C
	cg09260965	-0.742433	1.14641e-06	0.444247	0.0108587	7528	9356	16884	16	50508245
	cg04273148	0.757386	5.21908e-07	-0.417117	0.0175444	7906	8975.5	16881.5	16	57808038	KIFC3;KIFC3;KIFC3
	cg25252059	-0.779386	1.4729e-07	0.389987	0.027347	8443	8437.5	16880.5	2	101608030	NPAS2
	cg03717591	-0.85418	5.04489e-10	0.342511	0.0549916	9698	7182	16880	12	20120151
	cg26501313	0.813527	1.51287e-08	-0.362858	0.0412383	9144	7733.5	16877.5	19	35630425	FXYD1;FXYD1;FXYD1;FXYD1;FXYD1
	cg09781938	0.742154	1.16279e-06	-0.444247	0.0108587	7517	9356	16873	6	13368436	GFOD1;GFOD1;GFOD1
	cg08397344	0.771996	2.28792e-07	-0.39677	0.0245533	8281	8591	16872	6	159589874	FNDC1
	cg00549219	0.742133	1.16401e-06	-0.444247	0.0108587	7515	9356	16871	5	177370476
	cg15984835	0.752218	6.89275e-07	-0.423899	0.0156156	7775	9091	16866	2	113444352
	cg14473575	0.741938	1.1756e-06	-0.444247	0.0108587	7509	9356	16865	3	193788394
	cg16846569	0.785264	1.0251e-07	-0.383205	0.0303957	8587	8276	16863	15	78090609	LINGO1;LINGO1;LINGO1;LINGO1;LINGO1;LINGO1
	cg01118636	0.882661	2.36258e-11	-0.335728	0.0603068	9882	6978	16860	22	33392754	SYN3;SYN3;SYN3
	cg03389994	-0.792755	6.35319e-08	0.376423	0.0337158	8746	8113	16859	18	9234276	ANKRD12;ANKRD12;ANKRD12
	cg02199806	0.812224	1.66386e-08	-0.362858	0.0412383	9125	7733.5	16858.5	12	24375405	LOC101928471;LOC101928471;SOX5;SOX5
	cg27353085	0.751989	6.97727e-07	-0.423899	0.0156156	7767	9091	16858	3	129316808	PLXND1
	cg26185508	0.765816	3.26632e-07	-0.403552	0.0219985	8132	8722.5	16854.5	1	54619445	CDCP2
	cg21301258	0.765785	3.27205e-07	-0.403552	0.0219985	8130	8722.5	16852.5	21	35898717	RCAN1;RCAN1;RCAN1
	cg23791626	0.792364	6.5171e-08	-0.376423	0.0337158	8739	8113	16852	17	65542892	PITPNC1;PITPNC1
	cg20741479	0.811916	1.70147e-08	-0.362858	0.0412383	9116	7733.5	16849.5	11	12768311	TEAD1
	cg22608845	0.879862	3.30019e-11	-0.335728	0.0603068	9871	6978	16849	11	1502865	MOB2;MOB2
	cg20093399	0.801355	3.57936e-08	-0.36964	0.0373242	8925	7923	16848	11	19882891	NAV2;NAV2;NAV2;NAV2
	cg04346283	0.850438	7.18587e-10	-0.342511	0.0549916	9663	7182	16845	6	82459454	FAM46A
	cg19352433	0.771185	2.39882e-07	-0.39677	0.0245533	8251	8591	16842	2	62889918
	cg12030351	0.73302	1.83168e-06	-0.464594	0.00738664	7270	9571	16841	1	226896763	ITPKB
	cg18935453	0.821944	8.0351e-09	-0.356075	0.0454755	9286	7555	16841	11	68167030	LRP5
	cg15382302	-0.75116	7.29062e-07	0.423899	0.0156156	7749	9091	16840	6	3848866	FAM50B
	cg01368053	0.800548	3.78183e-08	-0.36964	0.0373242	8915	7923	16838	22	25373685
	cg15446032	0.821885	8.07178e-09	-0.356075	0.0454755	9283	7555	16838	21	45344724	AGPAT3;AGPAT3
	cg27187555	0.770807	2.45214e-07	-0.39677	0.0245533	8243	8591	16834	1	3269252	PRDM16;PRDM16
	cg15473888	0.811118	1.80269e-08	-0.362858	0.0412383	9100	7733.5	16833.5	6	15587744	DTNBP1;DTNBP1;DTNBP1;DTNBP1;DTNBP1;DTNBP1
	cg02657438	0.791208	7.02391e-08	-0.376423	0.0337158	8717	8113	16830	14	81864899	STON2;STON2
	cg13858321	-0.81083	1.84056e-08	0.362858	0.0412383	9095	7733.5	16828.5	6	158579903	SERAC1;SERAC1
	cg00844308	0.791121	7.0638e-08	-0.376423	0.0337158	8714	8113	16827	9	99800808	CTSL2
	cg05214808	0.848512	8.58984e-10	-0.342511	0.0549916	9645	7182	16827	12	2247203	CACNA1C;CACNA1C;CACNA1C;CACNA1C;CACNA1C;CACNA1C;CACNA1C;CACNA1C;CACNA1C;CACNA1C;CACNA1C;CACNA1C;CACNA1C;CACNA1C;CACNA1C;CACNA1C;CACNA1C;CACNA1C;CACNA1C;CACNA1C;CACNA1C;CACNA1C;CACNA1C
	cg23212215	-0.848118	8.90593e-10	0.342511	0.0549916	9640	7182	16822	22	47057389	GRAMD4
	cg04632310	0.833238	3.25776e-09	-0.349293	0.0500539	9445	7375	16820	1	208301520	PLXNA2
	cg13774539	-0.764778	3.46388e-07	0.403552	0.0219985	8097	8722.5	16819.5	2	74612706	LOC100189589
	cg22577701	0.809982	1.9564e-08	-0.362858	0.0412383	9085	7733.5	16818.5	6	30137629	TRIM15
	cg23599385	0.799699	4.006e-08	-0.36964	0.0373242	8894	7923	16817	2	106637299
	cg11123501	0.799574	4.04008e-08	-0.36964	0.0373242	8892	7923	16815	9	4152282	GLIS3;GLIS3
	cg09622643	0.749618	7.90829e-07	-0.423899	0.0156156	7721	9091	16812	14	97543980
	cg26960322	0.799288	4.11895e-08	-0.36964	0.0373242	8887	7923	16810	2	237479015	CXCR7
	cg19944570	0.734552	1.69941e-06	-0.457811	0.00842023	7307	9500	16807	12	79803582	SYT1;SYT1;SYT1;SYT1
	cg17653597	0.820301	9.11461e-09	-0.356075	0.0454755	9251	7555	16806	1	208275816	PLXNA2
	cg07107315	0.820056	9.28645e-09	-0.356075	0.0454755	9249	7555	16804	20	25274431	PYGB
	cg04236145	0.872548	7.61206e-11	-0.335728	0.0603068	9825	6978	16803	7	151466575	PRKAG2;PRKAG2
	cg21745165	0.739286	1.34381e-06	-0.444247	0.0108587	7442	9356	16798	19	49319447	HSD17B14
	cg22255773	0.871079	8.94773e-11	-0.335728	0.0603068	9818	6978	16796	7	154557556	DPP6;DPP6;DPP6
	cg12673638	0.846292	1.05185e-09	-0.342511	0.0549916	9612	7182	16794	9	134102723	NUP214
	cg13838057	-0.819083	9.99964e-09	0.356075	0.0454755	9238	7555	16793	9	35750556	RGP1;GBA2
	cg19045729	0.775387	1.87314e-07	-0.389987	0.027347	8355	8437.5	16792.5	10	104252630	ACTR1A
	cg21368479	0.84618	1.06255e-09	-0.342511	0.0549916	9610	7182	16792	6	149415018
	cg01093138	0.846139	1.06655e-09	-0.342511	0.0549916	9609	7182	16791	16	83374884	CDH13
	cg08196138	0.718355	3.66178e-06	-0.552765	0.00103507	6859	9930	16789	13	114830277	RASA3
	cg00777315	0.723437	2.89445e-06	-0.498506	0.00368554	7004	9780.5	16784.5	13	95133339	DCT;DCT
	cg19239940	0.725835	2.58588e-06	-0.484941	0.00490799	7076	9708.5	16784.5	17	78992374
	cg02589899	-0.763147	3.79666e-07	0.403552	0.0219985	8062	8722.5	16784.5	6	29627167	MOG;MOG;MOG;MOG;MOG;MOG;MOG;MOG;MOG;MOG;MOG
	cg16744911	0.775089	1.90654e-07	-0.389987	0.027347	8347	8437.5	16784.5	10	102108974	SCD
	cg12826239	0.781679	1.28038e-07	-0.383205	0.0303957	8508	8276	16784	22	45865699
	cg17319576	0.748853	8.23209e-07	-0.423899	0.0156156	7691	9091	16782	1	86047239	CYR61
	cg04324336	0.818219	1.06746e-08	-0.356075	0.0454755	9224	7555	16779	15	60941269	RORA
	cg08754294	0.716073	4.06296e-06	-0.640936	7.7473e-05	6802	9971	16773	17	55175274	AKAP1
	cg08651590	0.768526	2.79788e-07	-0.39677	0.0245533	8181	8591	16772	2	65543410	SPRED2;SPRED2
	cg02433272	0.768299	2.83473e-07	-0.39677	0.0245533	8173	8591	16764	2	79748939	CTNNA2;CTNNA2;CTNNA2;CTNNA2
	cg17035984	0.864975	1.71633e-10	-0.335728	0.0603068	9785	6978	16763	1	54619655	CDCP2
	cg26738034	0.76244	3.94968e-07	-0.403552	0.0219985	8040	8722.5	16762.5	1	8964112
	cg26274812	0.863188	2.06465e-10	-0.335728	0.0603068	9774	6978	16752	14	90259438
	cg08452766	0.787271	9.03481e-08	-0.376423	0.0337158	8636	8113	16749	1	36789496	FAM176B;FAM176B
	cg01325448	0.863065	2.09074e-10	-0.335728	0.0603068	9770	6978	16748	10	129799166	PTPRE
	cg08538037	0.816155	1.2459e-08	-0.356075	0.0454755	9191	7555	16746	13	41015415	LINC00598;LINC00598
	cg21214613	0.767	3.05353e-07	-0.39677	0.0245533	8153	8591	16744	1	16344536	HSPB7;HSPB7
	cg00359590	0.816023	1.25823e-08	-0.356075	0.0454755	9189	7555	16744	8	27469673	CLU;CLU;CLU
	cg01277890	0.92962	1.52465e-14	-0.328946	0.0660179	9970	6773.5	16743.5	5	138731822	LOC389333
	cg22438095	0.796308	5.02894e-08	-0.36964	0.0373242	8820	7923	16743	15	80443908	FAH
	cg15052901	0.71685	3.92201e-06	-0.545982	0.00122748	6822	9920.5	16742.5	14	92788602	SLC24A4;SLC24A4
	cg10660319	-0.780171	1.40421e-07	0.383205	0.0303957	8466	8276	16742	2	182670528
	cg04677581	0.766878	3.07476e-07	-0.39677	0.0245533	8148	8591	16739	7	158625220
	cg09077443	0.766819	3.08515e-07	-0.39677	0.0245533	8147	8591	16738	11	123236871
	cg04326765	-0.795977	5.14065e-08	0.36964	0.0373242	8814	7923	16737	8	82061315
	cg11501313	0.815651	1.29343e-08	-0.356075	0.0454755	9181	7555	16736	1	162648367	DDR2;DDR2
	cg00780604	0.74681	9.15676e-07	-0.423899	0.0156156	7643	9091	16734	21	34186042	C21orf62;C21orf62;C21orf62;C21orf62;C21orf62;C21orf62
	cg08352755	0.805425	2.70183e-08	-0.362858	0.0412383	8998	7733.5	16731.5	5	145758879
	cg11070916	0.815165	1.3409e-08	-0.356075	0.0454755	9173	7555	16728	14	100763302	SLC25A29;SLC25A29;SLC25A29;SLC25A29
	cg16343357	0.841556	1.60377e-09	-0.342511	0.0549916	9545	7182	16727	1	223903248	CAPN2;CAPN2
	cg13796123	0.736499	1.54391e-06	-0.444247	0.0108587	7367	9356	16723	17	80132185	CCDC57
	cg18803843	0.902552	1.67073e-12	-0.328946	0.0660179	9944	6773.5	16717.5	2	85817956	VAMP5
	cg16677162	0.77189	2.30211e-07	-0.389987	0.027347	8277	8437.5	16714.5	22	22465502
	cg24838203	0.814286	1.43081e-08	-0.356075	0.0454755	9159	7555	16714	14	24779269	CIDEB;LTB4R2;LTB4R2;LTB4R
	cg05038396	-0.804312	2.91963e-08	0.362858	0.0412383	8979	7733.5	16712.5	2	86363010	PTCD3;SNORD94
	cg02418981	0.897272	3.55517e-12	-0.328946	0.0660179	9936	6773.5	16709.5	4	141015058	MAML3
	cg22200814	0.824388	6.64516e-09	-0.349293	0.0500539	9334	7375	16709	5	132125214
	cg25587091	0.813992	1.46206e-08	-0.356075	0.0454755	9153	7555	16708	15	66125463
	cg11755201	0.823998	6.85095e-09	-0.349293	0.0500539	9328	7375	16703	1	7551851	CAMTA1
	cg05788725	0.771499	2.3553e-07	-0.389987	0.027347	8265	8437.5	16702.5	17	40559758	PTRF
	cg02198895	0.74571	9.69268e-07	-0.423899	0.0156156	7609	9091	16700	13	110759424
	cg24626310	0.754998	5.93978e-07	-0.410335	0.0196672	7849	8851	16700	20	25276739	ABHD12;PYGB
	cg16015397	0.733023	1.83144e-06	-0.451029	0.00957397	7271	9427.5	16698.5	21	46331472	ITGB2;ITGB2;ITGB2
	cg03755945	0.823864	6.92306e-09	-0.349293	0.0500539	9323	7375	16698	5	141320601	KIAA0141;KIAA0141
	cg16328882	0.803236	3.14562e-08	-0.362858	0.0412383	8962	7733.5	16695.5	14	55243069	SAMD4A;SAMD4A;SAMD4A
	cg20246900	0.891863	7.3956e-12	-0.328946	0.0660179	9922	6773.5	16695.5	3	45066525	CLEC3B
	cg26310285	0.727183	2.42591e-06	-0.464594	0.00738664	7119	9571	16690	7	117323381
	cg26174807	-0.838274	2.13126e-09	0.342511	0.0549916	9504	7182	16686	4	159992037
	cg27472156	0.812445	1.63732e-08	-0.356075	0.0454755	9130	7555	16685	3	4793415	EGOT;ITPR1;ITPR1;ITPR1
	cg16452651	0.777744	1.62659e-07	-0.383205	0.0303957	8408	8276	16684	21	35016873	ITSN1;ITSN1
	cg18407959	0.735246	1.64247e-06	-0.444247	0.0108587	7327	9356	16683	11	76828697	CAPN5
	cg07536018	0.793316	6.12481e-08	-0.36964	0.0373242	8760	7923	16683	5	138495127	SIL1;SIL1
	cg07086037	0.764547	3.50928e-07	-0.39677	0.0245533	8089	8591	16680	1	38471598	FHL3;FHL3
	cg11845292	0.764172	3.58423e-07	-0.39677	0.0245533	8081	8591	16672	11	86651225
	cg09866472	0.770385	2.51303e-07	-0.389987	0.027347	8232	8437.5	16669.5	1	39644307	MACF1
	cg22513637	0.721897	3.10996e-06	-0.484941	0.00490799	6957	9708.5	16665.5	17	79283028	C17orf55;C17orf55
	cg11757484	0.822035	7.97917e-09	-0.349293	0.0500539	9289	7375	16664	1	40134880	NT5C1A
	cg19851413	0.852225	6.07611e-10	-0.335728	0.0603068	9686	6978	16664	17	9371130	STX8;STX8
	cg22593959	0.811427	1.76285e-08	-0.356075	0.0454755	9108	7555	16663	7	121184995
	cg17559156	0.884209	1.95681e-11	-0.328946	0.0660179	9888	6773.5	16661.5	11	57269634	SLC43A1
	cg01068931	0.811403	1.7659e-08	-0.356075	0.0454755	9105	7555	16660	17	70460238	LINC00673
	cg18712348	-0.740044	1.29359e-06	0.430682	0.0138672	7467	9191	16658	5	138211703	CTNNA1;LRRTM2
	cg07363676	0.791961	6.68977e-08	-0.36964	0.0373242	8733	7923	16656	2	108208768
	cg05758467	0.725753	2.59593e-06	-0.464594	0.00738664	7074	9571	16645	2	240035894	HDAC4
	cg13603125	0.791439	6.92005e-08	-0.36964	0.0373242	8722	7923	16645	1	17918560	ARHGEF10L;ARHGEF10L
	cg08341278	0.821188	8.51663e-09	-0.349293	0.0500539	9270	7375	16645	15	79283460	RASGRF1;RASGRF1;RASGRF1
	cg12534424	0.739537	1.32698e-06	-0.430682	0.0138672	7453	9191	16644	7	127992316	PRRT4
	cg12880874	0.723905	2.83182e-06	-0.471376	0.00646302	7015	9628.5	16643.5	2	2942535	LINC01250
	cg06790106	0.791216	7.02021e-08	-0.36964	0.0373242	8718	7923	16641	7	90714129	CDK14;CDK14;CDK14;CDK14
	cg12991626	0.775594	1.8501e-07	-0.383205	0.0303957	8361	8276	16637	2	54837177	SPTBN1;SPTBN1
	cg10919522	0.790924	7.15388e-08	-0.36964	0.0373242	8709	7923	16632	14	74227441	C14orf43;C14orf43
	cg15965634	-0.849182	8.07503e-10	0.335728	0.0603068	9654	6978	16632	2	201992999	CFLAR;CFLAR;CFLAR;CFLAR;CFLAR;CFLAR;CFLAR;CFLAR
	cg17658341	0.849083	8.14931e-10	-0.335728	0.0603068	9653	6978	16631	11	14043404	SPON1
	cg14026288	0.799701	4.00548e-08	-0.362858	0.0412383	8895	7733.5	16628.5	2	239156235	PER2
	cg26556011	0.820241	9.15622e-09	-0.349293	0.0500539	9250	7375	16625	11	67058529	ANKRD13D;ANKRD13D
	cg26193557	0.799518	4.05536e-08	-0.362858	0.0412383	8890	7733.5	16623.5	1	9919845	CTNNBIP1;CTNNBIP1
	cg01109250	0.790404	7.39771e-08	-0.36964	0.0373242	8699	7923	16622	1	41220832	NFYC;NFYC;NFYC;NFYC;NFYC;NFYC;NFYC
	cg00207507	0.735315	1.6369e-06	-0.437464	0.0122857	7331	9278	16609	1	55445392	TMEM61
	cg14519184	0.818746	1.02581e-08	-0.349293	0.0500539	9234	7375	16609	7	21657661	DNAH11
	cg24544808	-0.798709	4.28293e-08	0.362858	0.0412383	8873	7733.5	16606.5	6	134768122
	cg05557535	0.847498	9.42608e-10	-0.335728	0.0603068	9627	6978	16605	6	146058131	EPM2A;EPM2A;LOC100507557
	cg25206562	0.78901	8.08936e-08	-0.36964	0.0373242	8679	7923	16602	6	152593044	SYNE1;SYNE1;SYNE1
	cg05520031	0.729161	2.20733e-06	-0.451029	0.00957397	7174	9427.5	16601.5	9	129262012	FAM125B
	cg16334882	0.847127	9.75036e-10	-0.335728	0.0603068	9622	6978	16600	16	11227516	CLEC16A
	cg23532454	0.734846	1.67508e-06	-0.437464	0.0122857	7319	9278	16597	14	75910026	JDP2;JDP2;JDP2;JDP2
	cg26217359	-0.738188	1.41963e-06	0.430682	0.0138672	7406	9191	16597	4	103609443	MANBA
	cg07003152	0.726497	2.50616e-06	-0.457811	0.00842023	7095	9500	16595	4	1962088	WHSC1;WHSC1;WHSC1;WHSC1
	cg26695387	0.750699	7.47047e-07	-0.410335	0.0196672	7740	8851	16591	17	21189768	MAP2K3
	cg09483223	0.797934	4.51189e-08	-0.362858	0.0412383	8857	7733.5	16590.5	19	15434462
	cg05196406	0.817704	1.10963e-08	-0.349293	0.0500539	9215	7375	16590	1	19217252	ALDH4A1;ALDH4A1;ALDH4A1;ALDH4A1
	cg03317820	0.734669	1.68973e-06	-0.437464	0.0122857	7310	9278	16588	7	1141533	C7orf50;C7orf50;C7orf50
	cg07310873	0.807632	2.31329e-08	-0.356075	0.0454755	9031	7555	16586	20	45197562	SLC13A3;SLC13A3;SLC13A3;SLC13A3;SLC13A3
	cg19209687	0.750502	7.54881e-07	-0.410335	0.0196672	7734	8851	16585	3	9153541	SRGAP3;SRGAP3
	cg08315825	-0.816929	1.17603e-08	0.349293	0.0500539	9207	7375	16582	15	99337389	IGF1R
	cg24139298	0.787763	8.75715e-08	-0.36964	0.0373242	8653	7923	16576	20	40747569	PTPRT;PTPRT
	cg24344143	-0.845414	1.13863e-09	0.335728	0.0603068	9598	6978	16576	8	26050161
	cg21436120	-0.714659	4.33112e-06	0.505288	0.00317979	6763	9810.5	16573.5	1	164536135	PBX1
	cg21437653	-0.806615	2.48543e-08	0.356075	0.0454755	9018	7555	16573	3	136314815	STAG1
	cg26929394	0.733821	1.7614e-06	-0.437464	0.0122857	7293	9278	16571	11	112435198
	cg14809223	0.787546	8.87893e-08	-0.36964	0.0373242	8646	7923	16569	1	93438906
	cg01376795	-0.759738	4.588e-07	0.39677	0.0245533	7977	8591	16568	22	40963427	MKL1;MKL1;MKL1
	cg15176487	0.84468	1.21612e-09	-0.335728	0.0603068	9589	6978	16567	19	16547001	EPS15L1;EPS15L1;EPS15L1;EPS15L1;EPS15L1;EPS15L1
	cg25017900	0.805972	2.60023e-08	-0.356075	0.0454755	9010	7555	16565	10	35102487	PARD3
	cg13552681	-0.844389	1.24825e-09	0.335728	0.0603068	9586	6978	16564	14	47813192	MDGA2;MDGA2;MDGA2
	cg11826047	0.772207	2.25989e-07	-0.383205	0.0303957	8287	8276	16563	11	94470382
	cg18199866	0.844116	1.27898e-09	-0.335728	0.0603068	9584	6978	16562	1	22616151
	cg25723331	0.865158	1.68384e-10	-0.328946	0.0660179	9786	6773.5	16559.5	11	44613980	CD82;CD82
	cg01011118	0.71311	4.64308e-06	-0.51207	0.00273517	6714	9843	16557	12	54813590	ITGA5;LOC102724050;LOC102724050;LOC102724050
	cg21261128	0.81567	1.29169e-08	-0.349293	0.0500539	9182	7375	16557	20	61989952	CHRNA4;LOC100130587;CHRNA4;CHRNA4
	cg23309808	0.787164	9.09628e-08	-0.36964	0.0373242	8633	7923	16556	10	95889387	PLCE1;PLCE1;PLCE1
	cg14109086	0.843241	1.38254e-09	-0.335728	0.0603068	9573	6978	16551	19	6098006	RFX2;RFX2
	cg01308736	0.7542	6.20029e-07	-0.403552	0.0219985	7828	8722.5	16550.5	5	140358237	PCDHA1;PCDHA1;PCDHA2;PCDHA3;PCDHA4;PCDHA5;PCDHA6;PCDHA6;PCDHA7;PCDHA8;PCDHA9;PCDHA10;PCDHA10;PCDHA11;PCDHA12;PCDHA13;PCDHAC1;PCDHAC2
	cg09076315	0.779134	1.49554e-07	-0.376423	0.0337158	8437	8113	16550	11	2768383	KCNQ1;KCNQ1
	cg10269619	0.815211	1.33635e-08	-0.349293	0.0500539	9175	7375	16550	5	32395298	MIR579;ZFR
	cg22870664	0.863181	2.06601e-10	-0.328946	0.0660179	9773	6773.5	16546.5	10	5995815	IL15RA;IL15RA;IL15RA;IL15RA;IL15RA
	cg07441888	0.778935	1.51376e-07	-0.376423	0.0337158	8432	8113	16545	22	35707011	TOM1;TOM1;TOM1;TOM1;TOM1;TOM1
	cg06407053	0.712726	4.72372e-06	-0.51207	0.00273517	6701	9843	16544	20	54823194	MC3R
	cg22163837	0.842641	1.45793e-09	-0.335728	0.0603068	9566	6978	16544	4	1947492	WHSC1;WHSC1;WHSC1;WHSC1;WHSC1
	cg09584483	0.826559	5.59988e-09	-0.342511	0.0549916	9360	7182	16542	7	116731139	ST7-AS2;ST7;ST7
	cg09828757	0.795827	5.19187e-08	-0.362858	0.0412383	8808	7733.5	16541.5	11	94301555	PIWIL4
	cg08436494	0.862888	2.1292e-10	-0.328946	0.0660179	9768	6773.5	16541.5	3	123432275	MYLK;MYLK;MYLK;MYLK
	cg06111254	-0.739364	1.33852e-06	0.423899	0.0156156	7446	9091	16537	1	66378294	PDE4B;PDE4B;PDE4B;PDE4B
	cg18734657	-0.826112	5.80187e-09	0.342511	0.0549916	9354	7182	16536	7	139420591	HIPK2;HIPK2
	cg06644457	0.735783	1.5995e-06	-0.430682	0.0138672	7344	9191	16535	10	134978147	KNDC1
	cg08761535	0.718538	3.63127e-06	-0.478158	0.0056398	6862	9670.5	16532.5	16	75079000	ZNRF1
	cg05180627	0.842046	1.53631e-09	-0.335728	0.0603068	9554	6978	16532	2	121645659	GLI2
	cg00293626	-0.7436	1.08019e-06	0.417117	0.0175444	7556	8975.5	16531.5	8	143463227	TSNARE1
	cg15932663	-0.786096	9.72958e-08	0.36964	0.0373242	8606	7923	16529	3	143416998	SLC9A9
	cg01534547	0.804183	2.94592e-08	-0.356075	0.0454755	8972	7555	16527	12	95599660	FGD6
	cg09680007	0.738928	1.36811e-06	-0.423899	0.0156156	7431	9091	16522	1	153521909	S100A3
	cg07725712	0.813651	1.49913e-08	-0.349293	0.0500539	9145	7375	16520	2	239151919
	cg20908828	0.747606	8.7855e-07	-0.410335	0.0196672	7668	8851	16519	1	16482757	EPHA2
	cg08922308	0.84105	1.67634e-09	-0.335728	0.0603068	9540	6978	16518	12	95226993	MIR492
	cg02701653	0.735091	1.65502e-06	-0.430682	0.0138672	7324	9191	16515	14	69681337	EXD2;EXD2;EXD2;EXD2;EXD2;EXD2;EXD2
	cg18697991	0.85907	3.1298e-10	-0.328946	0.0660179	9738	6773.5	16511.5	3	64823081	MIR548A2
	cg14445047	0.708909	5.59504e-06	-0.552765	0.00103507	6581	9930	16511	9	139332115	INPP5E
	cg08318842	0.752569	6.76527e-07	-0.403552	0.0219985	7784	8722.5	16506.5	16	55512806	MMP2
	cg26648725	0.839879	1.85603e-09	-0.335728	0.0603068	9528	6978	16506	15	81048839
	cg16379205	0.857505	3.65331e-10	-0.328946	0.0660179	9726	6773.5	16499.5	10	49460154	FRMPD2;FRMPD2
	cg13398658	0.714275	4.40667e-06	-0.491723	0.00425918	6751	9748	16499	3	44981371	ZDHHC3;ZDHHC3;ZDHHC3
	cg16801277	0.857416	3.68571e-10	-0.328946	0.0660179	9725	6773.5	16498.5	4	151130660	DCLK2;DCLK2;DCLK2
	cg17741362	0.893156	6.23039e-12	-0.322163	0.0721434	9923	6575.5	16498.5	12	112211680	ALDH2;ALDH2
	cg08749443	0.839093	1.98659e-09	-0.335728	0.0603068	9518	6978	16496	15	90224098	PLIN1;PLIN1
	cg22424213	0.757341	5.23185e-07	-0.39677	0.0245533	7904	8591	16495	22	25350512
	cg12758986	0.730363	2.08343e-06	-0.437464	0.0122857	7213	9278	16491	3	193270461	ATP13A4-AS1;ATP13A4-AS1;ATP13A4
	cg10801074	0.762879	3.85408e-07	-0.389987	0.027347	8051	8437.5	16488.5	1	165509718	LOC400794
	cg07587138	0.856327	4.09964e-10	-0.328946	0.0660179	9714	6773.5	16487.5	8	142404089
	cg16120415	0.720349	3.34113e-06	-0.464594	0.00738664	6916	9571	16487	1	156399787	C1orf61
	cg01266287	0.855904	4.27202e-10	-0.328946	0.0660179	9711	6773.5	16484.5	16	66959833	RRAD;RRAD
	cg16083711	-0.801493	3.54587e-08	0.356075	0.0454755	8926	7555	16481	12	14109211	GRIN2B
	cg16205490	0.725126	2.67392e-06	-0.451029	0.00957397	7053	9427.5	16480.5	2	119077241
	cg24387285	0.886098	1.54902e-11	-0.322163	0.0721434	9902	6575.5	16477.5	22	50747822
	cg23896514	0.775683	1.84033e-07	-0.376423	0.0337158	8363	8113	16476	7	150103902	LOC728743
	cg11100157	0.822091	7.94448e-09	-0.342511	0.0549916	9293	7182	16475	5	16738049	MYO10
	cg16797901	0.800685	3.74682e-08	-0.356075	0.0454755	8917	7555	16472	7	111513558	DOCK4
	cg00973286	0.733389	1.79897e-06	-0.430682	0.0138672	7280	9191	16471	12	6451130	TNFRSF1A;TNFRSF1A
	cg15473868	0.800626	3.76189e-08	-0.356075	0.0454755	8916	7555	16471	16	56716621	MT1X
	cg10245915	0.724859	2.70776e-06	-0.451029	0.00957397	7042	9427.5	16469.5	10	119001478	SLC18A2
	cg01539133	0.709508	5.44947e-06	-0.518853	0.00234545	6601	9864.5	16465.5	19	4607324
	cg17254756	0.853144	5.56942e-10	-0.328946	0.0660179	9692	6773.5	16465.5	11	114100854	ZBTB16;ZBTB16
	cg11933465	0.768769	2.75901e-07	-0.383205	0.0303957	8189	8276	16465	1	38527808
	cg04456720	0.821767	8.14549e-09	-0.342511	0.0549916	9279	7182	16461	17	54250143	ANKFN1
	cg03760309	0.761681	4.12035e-07	-0.389987	0.027347	8023	8437.5	16460.5	17	57923201
	cg12156094	0.883614	2.10464e-11	-0.322163	0.0721434	9885	6575.5	16460.5	8	140964735	TRAPPC9;TRAPPC9
	cg12184886	0.714123	4.43691e-06	-0.484941	0.00490799	6746	9708.5	16454.5	17	73584029	MYO15B
	cg01792616	0.724321	2.77704e-06	-0.451029	0.00957397	7026	9427.5	16453.5	16	4289562	SRL
	cg19726343	0.821374	8.39581e-09	-0.342511	0.0549916	9271	7182	16453	1	7515595	CAMTA1
	cg08903077	-0.881726	2.64413e-11	0.322163	0.0721434	9876	6575.5	16451.5	17	4013000	ZZEF1
	cg19383121	0.724165	2.79744e-06	-0.451029	0.00957397	7021	9427.5	16448.5	19	33684782	LRP3
	cg01542107	0.78252	1.21573e-07	-0.36964	0.0373242	8525	7923	16448	2	42359737
	cg13190897	-0.851223	6.67763e-10	0.328946	0.0660179	9674	6773.5	16447.5	16	66771994	DYNC1LI2;DYNC1LI2
	cg22696984	0.820898	8.70754e-09	-0.342511	0.0549916	9265	7182	16447	2	75833496
	cg12406507	0.768163	2.85693e-07	-0.383205	0.0303957	8168	8276	16444	11	74348674	POLD3;POLD3;POLD3
	cg22944803	0.745155	9.97415e-07	-0.410335	0.0196672	7592	8851	16443	20	19266250	SLC24A3;LOC100130264
	cg05730092	0.72875	2.25124e-06	-0.437464	0.0122857	7164	9278	16442	14	101036470	BEGAIN
	cg06701473	-0.768006	2.88279e-07	0.383205	0.0303957	8166	8276	16442	9	135926231	MIR6877;GTF3C5;GTF3C5;GTF3C5
	cg00382230	0.835365	2.72813e-09	-0.335728	0.0603068	9464	6978	16442	16	50532861
	cg18539787	0.850931	6.86288e-10	-0.328946	0.0660179	9668	6773.5	16441.5	6	149416402
	cg14404064	0.774203	2.00936e-07	-0.376423	0.0337158	8328	8113	16441	17	72273889	DNAI2;DNAI2
	cg21035962	0.799238	4.13291e-08	-0.356075	0.0454755	8885	7555	16440	13	49142310
	cg10286380	0.709316	5.49571e-06	-0.51207	0.00273517	6594	9843	16437	19	51171847	SHANK1
	cg12228494	0.850102	7.41466e-10	-0.328946	0.0660179	9662	6773.5	16435.5	2	121508236
	cg02494781	0.877991	4.10749e-11	-0.322163	0.0721434	9858	6575.5	16433.5	22	36044540	APOL6;APOL6
	cg20447920	0.799029	4.19163e-08	-0.356075	0.0454755	8878	7555	16433	6	131555431	AKAP7
	cg26357595	0.799021	4.19373e-08	-0.356075	0.0454755	8877	7555	16432	16	53933011	FTO
	cg21825196	-0.739621	1.32141e-06	0.417117	0.0175444	7456	8975.5	16431.5	1	221913169	DUSP10;DUSP10
	cg13367234	0.773702	2.06975e-07	-0.376423	0.0337158	8318	8113	16431	1	17253197	CROCC
	cg07151747	0.808647	2.15242e-08	-0.349293	0.0500539	9055	7375	16430	2	158977473	UPP2;UPP2
	cg01899029	0.760118	4.49286e-07	-0.389987	0.027347	7991	8437.5	16428.5	15	87099340	AGBL1
	cg26018368	0.833601	3.16121e-09	-0.335728	0.0603068	9450	6978	16428	4	3404905	RGS12;RGS12;RGS12
	cg15800327	-0.781528	1.29232e-07	0.36964	0.0373242	8503	7923	16426	10	126417104	FAM53B
	cg26343990	0.808396	2.19112e-08	-0.349293	0.0500539	9046	7375	16421	7	31069579
	cg19553402	0.808302	2.20589e-08	-0.349293	0.0500539	9043	7375	16418	22	50747014	PLXNB2
	cg06875621	0.848299	8.7591e-10	-0.328946	0.0660179	9643	6773.5	16416.5	2	136770011
	cg01860101	0.727776	2.35838e-06	-0.437464	0.0122857	7134	9278	16412	1	56978957	PPAP2B
	cg25557481	-0.772668	2.19955e-07	0.376423	0.0337158	8298	8113	16411	7	951962	ADAP1
	cg24758273	0.832548	3.44928e-09	-0.335728	0.0603068	9432	6978	16410	7	101584380	CUX1;CUX1;CUX1;CUX1;CUX1;CUX1;CUX1
	cg16323293	-0.759339	4.69004e-07	0.389987	0.027347	7967	8437.5	16404.5	6	163612985	PACRG;PACRG;PACRG
	cg11101871	0.818004	1.08485e-08	-0.342511	0.0549916	9219	7182	16401	10	73682906
	cg20436086	0.738804	1.37662e-06	-0.417117	0.0175444	7424	8975.5	16399.5	10	71615835	COL13A1;COL13A1;COL13A1;COL13A1;COL13A1;COL13A1;COL13A1;COL13A1;COL13A1;COL13A1;COL13A1;COL13A1;COL13A1;COL13A1;COL13A1;COL13A1;COL13A1;COL13A1;COL13A1;COL13A1
	cg10932939	0.730268	2.09298e-06	-0.430682	0.0138672	7207	9191	16398	5	153466023
	cg08223924	-0.753371	6.48181e-07	0.39677	0.0245533	7804	8591	16395	19	855922	ELANE
	cg27598684	0.742978	1.11505e-06	-0.410335	0.0196672	7543	8851	16394	8	118946927	EXT1
	cg21434227	0.817357	1.13888e-08	-0.342511	0.0549916	9212	7182	16394	7	158890050	VIPR2;VIPR2;VIPR2;VIPR2
	cg15697019	0.72225	3.05923e-06	-0.451029	0.00957397	6966	9427.5	16393.5	7	77357984	RSBN1L
	cg27543538	0.716693	3.95023e-06	-0.464594	0.00738664	6821	9571	16392	1	27902687	AHDC1
	cg06355706	0.742956	1.11632e-06	-0.410335	0.0196672	7541	8851	16392	10	29530128
	cg21192034	0.747594	8.79116e-07	-0.403552	0.0219985	7666	8722.5	16388.5	22	47245156	TBC1D22A;TBC1D22A;TBC1D22A;TBC1D22A;TBC1D22A
	cg16959387	-0.787808	8.73218e-08	0.362858	0.0412383	8655	7733.5	16388.5	12	27708603	PPFIBP1;PPFIBP1;PPFIBP1;PPFIBP1
	cg06553040	0.742667	1.13283e-06	-0.410335	0.0196672	7536	8851	16387	15	99942668
	cg04308301	0.753149	6.55937e-07	-0.39677	0.0245533	7796	8591	16387	8	131454686	ASAP1;ASAP1
	cg22285816	0.765255	3.37184e-07	-0.383205	0.0303957	8108	8276	16384	5	172294339	ERGIC1
	cg23634251	0.771648	2.33495e-07	-0.376423	0.0337158	8271	8113	16384	2	239358707	ASB1
	cg22607706	0.758575	4.89074e-07	-0.389987	0.027347	7946	8437.5	16383.5	11	13351671	ARNTL;ARNTL;ARNTL;ARNTL;ARNTL;ARNTL
	cg00476430	-0.765205	3.38131e-07	0.383205	0.0303957	8106	8276	16382	8	81947741	PAG1
	cg18317367	0.779944	1.42374e-07	-0.36964	0.0373242	8458	7923	16381	1	45869190	TESK2
	cg24131211	0.70727	6.01222e-06	-0.51207	0.00273517	6537	9843	16380	10	134054744	STK32C
	cg07772436	0.845814	1.09832e-09	-0.328946	0.0660179	9604	6773.5	16377.5	3	52834330	ITIH3
	cg16872520	0.829429	4.44986e-09	-0.335728	0.0603068	9398	6978	16376	11	72929124	P2RY2;P2RY2;P2RY2
	cg05998503	0.771382	2.37149e-07	-0.376423	0.0337158	8261	8113	16374	16	4359947
	ch.6.3866157F	0.764728	3.47375e-07	-0.383205	0.0303957	8095	8276	16371	6	3921158
	cg23675587	0.796014	5.128e-08	-0.356075	0.0454755	8816	7555	16371	14	68925902	RAD51L1;RAD51L1;RAD51L1
	cg08464009	0.828906	4.64157e-09	-0.335728	0.0603068	9390	6978	16368	12	123535067	PITPNM2
	cg02113493	0.845206	1.16013e-09	-0.328946	0.0660179	9594	6773.5	16367.5	19	33877270
	cg11556592	0.703991	6.93222e-06	-0.559547	0.000869648	6430	9935.5	16365.5	17	79283300	C17orf55
	cg00210186	0.712623	4.7454e-06	-0.478158	0.0056398	6695	9670.5	16365.5	9	37905641	MCART1;MCART1;MCART1
	cg23336394	0.844881	1.19449e-09	-0.328946	0.0660179	9592	6773.5	16365.5	18	7113307	LAMA1
	cg18828334	0.726201	2.54149e-06	-0.437464	0.0122857	7085	9278	16363	19	47219891	PRKD2;PRKD2;PRKD2;PRKD2
	cg26171084	0.715649	4.14176e-06	-0.464594	0.00738664	6791	9571	16362	9	18320080
	cg01142378	0.779035	1.50455e-07	-0.36964	0.0373242	8435	7923	16358	11	86527551	PRSS23;PRSS23;PRSS23
	cg15010254	0.815202	1.33724e-08	-0.342511	0.0549916	9174	7182	16356	14	34058680	NPAS3;NPAS3;NPAS3;NPAS3
	cg17282875	-0.732573	1.87197e-06	0.423899	0.0156156	7261	9091	16352	21	37948925	CLDN14
	cg08326739	0.786437	9.5229e-08	-0.362858	0.0412383	8617	7733.5	16350.5	4	149709456
	cg01765238	-0.737043	1.50285e-06	0.417117	0.0175444	7374	8975.5	16349.5	7	50666856	GRB10;GRB10;GRB10;GRB10
	cg11049780	0.763544	3.71315e-07	-0.383205	0.0303957	8070	8276	16346	1	110156208	GNAT2
	cg02032423	0.757386	5.21909e-07	-0.389987	0.027347	7905	8437.5	16342.5	9	123452492	MEGF9
	cg19499614	0.81437	1.42194e-08	-0.342511	0.0549916	9160	7182	16342	17	14132461
	cg07781736	0.911596	4.12315e-13	-0.315381	0.0787016	9960	6380.5	16340.5	20	55839008	BMP7
	cg18651727	-0.814215	1.43834e-08	0.342511	0.0549916	9158	7182	16340	3	121476161
	cg10894440	0.714815	4.30073e-06	-0.464594	0.00738664	6767	9571	16338	22	30816828	SEC14L2;SEC14L2;SEC14L2
	cg01396302	0.722579	3.01272e-06	-0.444247	0.0108587	6981	9356	16337	3	185478498	IGF2BP2;IGF2BP2;IGF2BP2;IGF2BP2;IGF2BP2;IGF2BP2;IGF2BP2
	cg04329455	0.794263	5.75632e-08	-0.356075	0.0454755	8780	7555	16335	9	137215364
	cg01511742	-0.757107	5.29892e-07	0.389987	0.027347	7896	8437.5	16333.5	3	71112437	FOXP1
	cg20590797	0.803102	3.17477e-08	-0.349293	0.0500539	8958	7375	16333	17	48253122	SGCA;SGCA
	cg12903041	0.770125	2.55128e-07	-0.376423	0.0337158	8219	8113	16332	16	70788822	VAC14-AS1;VAC14
	cg18447876	0.736197	1.56713e-06	-0.417117	0.0175444	7355	8975.5	16330.5	3	54121761
	cg06315280	0.900584	2.22458e-12	-0.315381	0.0787016	9942	6380.5	16322.5	1	59290839	LINC01135;LINC01135;LINC01135
	cg21194517	0.756265	5.54688e-07	-0.389987	0.027347	7879	8437.5	16316.5	9	96007530	WNK2
	cg15285869	0.716358	4.01075e-06	-0.457811	0.00842023	6814	9500	16314	3	124408043	KALRN;KALRN
	cg21011403	0.72196	3.10079e-06	-0.444247	0.0108587	6958	9356	16314	2	43302362
	cg10225499	0.802078	3.40653e-08	-0.349293	0.0500539	8939	7375	16314	6	159195579	EZR;EZR
	cg09819249	0.793232	6.15837e-08	-0.356075	0.0454755	8758	7555	16313	10	75612707	CAMK2G;CAMK2G;CAMK2G;CAMK2G;CAMK2G;CAMK2G
	cg10242565	0.858476	3.3198e-10	-0.322163	0.0721434	9735	6575.5	16310.5	7	47420961	TNS3
	cg13247580	0.793132	6.19896e-08	-0.356075	0.0454755	8755	7555	16310	14	69263103	C14orf181;C14orf181
	cg06450563	0.801819	3.46766e-08	-0.349293	0.0500539	8932	7375	16307	15	80475159	FAH
	cg10613754	0.735279	1.63976e-06	-0.417117	0.0175444	7330	8975.5	16305.5	20	19865732	RIN2
	cg00753835	0.74929	8.04554e-07	-0.39677	0.0245533	7712	8591	16303	5	10289616	CMBL
	cg03314604	0.711831	4.91604e-06	-0.471376	0.00646302	6674	9628.5	16302.5	22	37956293	CDC42EP1
	cg18137308	0.710282	5.2661e-06	-0.478158	0.0056398	6630	9670.5	16300.5	11	63775436	MACROD1
	cg09969478	0.73943	1.3341e-06	-0.410335	0.0196672	7449	8851	16300	20	36543490	VSTM2L
	cg19335787	0.839601	1.90135e-09	-0.328946	0.0660179	9525	6773.5	16298.5	6	35940690	SLC26A8;SLC26A8;SLC26A8
	cg25204172	-0.701321	7.77337e-06	0.579894	0.000504083	6347	9949.5	16296.5	13	113774379	F7;F7
	cg15676580	0.713412	4.58085e-06	-0.464594	0.00738664	6725	9571	16296	11	126431379	KIRREL3;KIRREL3;KIRREL3
	cg06426792	-0.739357	1.33903e-06	0.410335	0.0196672	7445	8851	16296	3	56810433	ARHGEF3;ARHGEF3;ARHGEF3;ARHGEF3
	cg04338966	0.709082	5.5527e-06	-0.484941	0.00490799	6586	9708.5	16294.5	11	118955391	HMBS
	cg00617504	0.784307	1.08822e-07	-0.362858	0.0412383	8561	7733.5	16294.5	1	167458826	CD247;CD247
	cg04121625	0.706579	6.19625e-06	-0.498506	0.00368554	6510	9780.5	16290.5	11	73549669	MRPL48
	cg23284720	0.76147	4.16889e-07	-0.383205	0.0303957	8014	8276	16290	12	2862144
	cg13431800	0.839043	1.99511e-09	-0.328946	0.0660179	9515	6773.5	16288.5	12	42519303	GXYLT1;GXYLT1
	cg06407352	0.729773	2.14347e-06	-0.423899	0.0156156	7192	9091	16283	12	42608047	YAF2;YAF2;YAF2;YAF2
	cg25444339	0.754462	6.11389e-07	-0.389987	0.027347	7841	8437.5	16278.5	7	75194698	HIP1
	cg18938709	0.885175	1.73741e-11	-0.315381	0.0787016	9895	6380.5	16275.5	15	81259981
	cg01991968	0.82235	7.78693e-09	-0.335728	0.0603068	9297	6978	16275	10	96047692	PLCE1-AS1;PLCE1;PLCE1;PLCE1
	cg18691050	0.754378	6.14139e-07	-0.389987	0.027347	7836	8437.5	16273.5	11	128486253
	cg25034720	0.775128	1.90216e-07	-0.36964	0.0373242	8350	7923	16273	1	204160384	KISS1
	cg11772834	-0.754372	6.14323e-07	0.389987	0.027347	7835	8437.5	16272.5	20	16844993
	cg21535772	0.703027	7.2259e-06	-0.518853	0.00234545	6406	9864.5	16270.5	2	171679906	GAD1;GAD1
	cg22751954	0.760173	4.47937e-07	-0.383205	0.0303957	7992	8276	16268	6	143023932
	cg02806680	0.738446	1.40149e-06	-0.410335	0.0196672	7414	8851	16265	2	160920941
	cg24797865	0.729136	2.20997e-06	-0.423899	0.0156156	7172	9091	16263	21	46331470	ITGB2;ITGB2;ITGB2
	cg03797906	0.774623	1.96005e-07	-0.36964	0.0373242	8339	7923	16262	7	28994696	TRIL;TRIL
	cg20163033	0.712512	4.76897e-06	-0.464594	0.00738664	6690	9571	16261	4	2627194	FAM193A;FAM193A
	cg26531901	0.809516	2.02286e-08	-0.342511	0.0549916	9078	7182	16260	17	34079949	GAS2L2
	cg05771722	0.851538	6.48294e-10	-0.322163	0.0721434	9676	6575.5	16251.5	10	95766961	PLCE1;PLCE1
	cg21601891	0.722365	3.04294e-06	-0.437464	0.0122857	6971	9278	16249	21	44161884	PDE9A;PDE9A;PDE9A;PDE9A;PDE9A;PDE9A;PDE9A;PDE9A;PDE9A;PDE9A;PDE9A;PDE9A;PDE9A;PDE9A;PDE9A;PDE9A;PDE9A;PDE9A;PDE9A;PDE9A
	cg24742457	0.737787	1.44827e-06	-0.410335	0.0196672	7397	8851	16248	11	114107785	ZBTB16;ZBTB16
	cg01802593	0.835685	2.65561e-09	-0.328946	0.0660179	9473	6773.5	16246.5	12	22349726	ST8SIA1
	cg17786894	0.798608	4.31203e-08	-0.349293	0.0500539	8870	7375	16245	2	65131556
	cg17367948	0.835646	2.66437e-09	-0.328946	0.0660179	9470	6773.5	16243.5	17	71863334
	cg25824571	0.773716	2.06805e-07	-0.36964	0.0373242	8319	7923	16242	15	60874596	RORA-AS1;RORA-AS1;RORA;RORA;RORA;RORA
	cg23219751	0.878639	3.80937e-11	-0.315381	0.0787016	9861	6380.5	16241.5	10	88519036	BMPR1A
	cg09286671	0.789012	8.08833e-08	-0.356075	0.0454755	8680	7555	16235	6	144981136	UTRN
	cg05741395	0.759056	4.7636e-07	-0.383205	0.0303957	7957	8276	16233	15	42173869	SPTBN5
	cg21995686	0.797962	4.50331e-08	-0.349293	0.0500539	8858	7375	16233	4	153917484
	cg14322298	0.708044	5.81191e-06	-0.478158	0.0056398	6561	9670.5	16231.5	6	10585683	GCNT2;GCNT2;GCNT2
	cg01395831	0.718861	3.5779e-06	-0.444247	0.0108587	6875	9356	16231	10	13748597	FRMD4A
	cg16848937	0.752911	6.64293e-07	-0.389987	0.027347	7792	8437.5	16229.5	7	42195875	GLI3
	cg20311348	0.876839	4.69211e-11	-0.315381	0.0787016	9847	6380.5	16227.5	12	54770515	ZNF385A;ZNF385A;ZNF385A;ZNF385A;ZNF385A;ZNF385A;LOC102724050;LOC102724050
	cg09386971	0.703436	7.10002e-06	-0.505288	0.00317979	6416	9810.5	16226.5	8	82644505	CHMP4C
	cg16657173	0.752731	6.70706e-07	-0.389987	0.027347	7789	8437.5	16226.5	1	154765604	KCNN3;KCNN3;KCNN3
	cg05896653	0.703337	7.13009e-06	-0.505288	0.00317979	6414	9810.5	16224.5	14	100198703
	cg12167039	0.83347	3.19585e-09	-0.328946	0.0660179	9449	6773.5	16222.5	14	34152172	NPAS3;NPAS3;NPAS3;NPAS3
	cg24259128	0.727659	2.37152e-06	-0.423899	0.0156156	7131	9091	16222	11	62009790	SCGB1D2
	cg04554592	0.875228	5.63833e-11	-0.315381	0.0787016	9840	6380.5	16220.5	14	62037389	LOC101927780;LOC101927780;FLJ22447
	cg06743610	0.772504	2.22081e-07	-0.36964	0.0373242	8296	7923	16219	19	35630305	FXYD1;FXYD1
	cg02326842	0.819322	9.81968e-09	-0.335728	0.0603068	9240	6978	16218	1	61839007	NFIA;NFIA;NFIA;NFIA
	cg10557907	0.874079	6.41782e-11	-0.315381	0.0787016	9835	6380.5	16215.5	1	3286322	PRDM16;PRDM16
	cg05462339	0.772268	2.25173e-07	-0.36964	0.0373242	8291	7923	16214	5	138311077	SIL1;SIL1
	cg01838497	0.731294	1.99186e-06	-0.417117	0.0175444	7238	8975.5	16213.5	8	10512769	RP1L1
	cg00484122	0.764796	3.46049e-07	-0.376423	0.0337158	8099	8113	16212	2	20579065
	cg26912805	0.787821	8.72531e-08	-0.356075	0.0454755	8656	7555	16211	20	52701705
	cg09643027	0.832626	3.42706e-09	-0.328946	0.0660179	9435	6773.5	16208.5	3	50689263
	cg13123964	0.703849	6.97471e-06	-0.498506	0.00368554	6426	9780.5	16206.5	8	38323238	FGFR1;FGFR1;FGFR1;FGFR1;FGFR1;FGFR1;FGFR1
	cg26770464	0.74104	1.23027e-06	-0.403552	0.0219985	7482	8722.5	16204.5	11	12910929	TEAD1
	cg23345570	0.818438	1.0499e-08	-0.335728	0.0603068	9226	6978	16204	8	81914384	PAG1
	cg06616546	0.806635	2.4819e-08	-0.342511	0.0549916	9020	7182	16202	9	4208060	GLIS3
	cg11231740	-0.745776	9.66001e-07	0.39677	0.0245533	7610	8591	16201	8	68154089	ARFGEF1
	cg09714615	-0.73064	2.05581e-06	0.417117	0.0175444	7221	8975.5	16196.5	5	148033068	HTR4;HTR4;HTR4;HTR4;HTR4;HTR4;HTR4
	cg16364085	0.806122	2.57297e-08	-0.342511	0.0549916	9013	7182	16195	3	138043140	TXNDC6
	cg08298827	0.831487	3.76336e-09	-0.328946	0.0660179	9419	6773.5	16192.5	11	62009585	SCGB1D2
	cg08142776	0.846426	1.03914e-09	-0.322163	0.0721434	9616	6575.5	16191.5	5	173251382
	cg04064448	0.84641	1.04066e-09	-0.322163	0.0721434	9615	6575.5	16190.5	10	115713280
	cg27608747	0.717157	3.86757e-06	-0.444247	0.0108587	6833	9356	16189	17	72732854	RAB37;RAB37;RAB37;RAB37
	cg19236247	0.831215	3.84827e-09	-0.328946	0.0660179	9415	6773.5	16188.5	2	26835353	CIB4
	cg13006202	0.757483	5.19166e-07	-0.383205	0.0303957	7910	8276	16186	16	89988309	TUBB3;TUBB3
	cg21425658	0.830275	4.15483e-09	-0.328946	0.0660179	9408	6773.5	16181.5	6	144672887	UTRN
	cg15699444	0.739628	1.32091e-06	-0.403552	0.0219985	7457	8722.5	16179.5	1	110162115	AMPD2;AMPD2;AMPD2;AMPD2
	cg01597399	0.771245	2.39045e-07	-0.36964	0.0373242	8256	7923	16179	4	183819366	DCTD;DCTD
	cg08611640	0.744835	1.01394e-06	-0.39677	0.0245533	7587	8591	16178	1	12508973	VPS13D;VPS13D
	cg05261299	0.763334	3.75693e-07	-0.376423	0.0337158	8064	8113	16177	12	52437299
	cg13271663	0.779229	1.487e-07	-0.362858	0.0412383	8441	7733.5	16174.5	15	70387303	TLE3;TLE3;TLE3;TLE3;TLE3;TLE3;TLE3
	cg16191009	0.699078	8.55072e-06	-0.532418	0.00170817	6281	9893	16174	3	9745369	CPNE9
	cg03058083	0.795504	5.30437e-08	-0.349293	0.0500539	8799	7375	16174	2	12185086	LOC100506457;LOC100506457;LOC100506457
	cg18772561	0.730006	2.11951e-06	-0.417117	0.0175444	7196	8975.5	16171.5	19	40404027	FCGBP
	cg10976024	0.71391	4.47955e-06	-0.451029	0.00957397	6742	9427.5	16169.5	11	68310393	PPP6R3;PPP6R3;PPP6R3;PPP6R3;PPP6R3;PPP6R3
	cg22629626	0.756945	5.34599e-07	-0.383205	0.0303957	7893	8276	16169	5	180234984	MGAT1;MGAT1
	cg12579824	-0.804451	2.89163e-08	0.342511	0.0549916	8981	7182	16163	13	99612180	DOCK9;DOCK9;DOCK9;DOCK9
	cg05111420	0.770654	2.47411e-07	-0.36964	0.0373242	8239	7923	16162	18	3538691	DLGAP1;DLGAP1;DLGAP1;DLGAP1;DLGAP1;DLGAP1;DLGAP1;DLGAP1;DLGAP1
	cg06618298	0.696842	9.39472e-06	-0.593459	0.000343394	6201	9958	16159	5	16913076	MYO10
	cg10661163	0.722237	3.06111e-06	-0.430682	0.0138672	6965	9191	16156	7	116592959	ST7OT4;ST7OT1;ST7;ST7
	cg25554810	0.743875	1.06514e-06	-0.39677	0.0245533	7564	8591	16155	14	73303223	DPF3;DPF3;DPF3;DPF3
	cg13441891	0.71352	4.5587e-06	-0.451029	0.00957397	6727	9427.5	16154.5	16	85648370	KIAA0182;KIAA0182
	cg02846632	0.794235	5.76708e-08	-0.349293	0.0500539	8779	7375	16154	16	49867568	ZNF423
	cg01884549	0.718844	3.58056e-06	-0.437464	0.0122857	6874	9278	16152	12	116997308	MAP1LC3B2
	cg06405341	0.77023	2.53577e-07	-0.36964	0.0373242	8227	7923	16150	17	63535223	AXIN2
	cg08819431	0.778176	1.58484e-07	-0.362858	0.0412383	8415	7733.5	16148.5	5	139067293
	cg20714487	0.715636	4.14414e-06	-0.444247	0.0108587	6790	9356	16146	11	64918439
	cg15208689	-0.842883	1.42707e-09	0.322163	0.0721434	9569	6575.5	16144.5	11	61525304	DKFZP434K028;C11orf9;C11orf9
	cg24020489	0.862558	2.20214e-10	-0.315381	0.0787016	9763	6380.5	16143.5	1	153522001	LOC101928034;S100A3
	cg17707174	-0.749025	8.15792e-07	0.389987	0.027347	7700	8437.5	16137.5	9	102422639	LOC101928438
	cg13493805	0.697103	9.29224e-06	-0.552765	0.00103507	6207	9930	16137	14	24836679	NFATC4;NFATC4;NFATC4;NFATC4
	cg21854895	0.842213	1.51393e-09	-0.322163	0.0721434	9558	6575.5	16133.5	17	71305638	CDC42EP4
	cg17675018	0.802538	3.30062e-08	-0.342511	0.0549916	8951	7182	16133	16	56625817
	cg11455230	0.777156	1.68521e-07	-0.362858	0.0412383	8399	7733.5	16132.5	4	6404621	PPP2R2C;PPP2R2C;PPP2R2C;PPP2R2C
	cg08677240	0.748893	8.21456e-07	-0.389987	0.027347	7693	8437.5	16130.5	8	21653790
	cg19274924	0.784886	1.04961e-07	-0.356075	0.0454755	8575	7555	16130	4	77881359	SEPT11;SEPT11
	cg13586889	0.8025	3.30924e-08	-0.342511	0.0549916	8948	7182	16130	2	173293811	ITGA6;ITGA6
	cg11918064	0.81378	1.48499e-08	-0.335728	0.0603068	9150	6978	16128	11	70718172	SHANK2
	cg25577489	0.728512	2.27697e-06	-0.417117	0.0175444	7152	8975.5	16127.5	11	113950061	ZBTB16;ZBTB16
	cg23475889	0.841664	1.58871e-09	-0.322163	0.0721434	9547	6575.5	16122.5	7	128922807	AHCYL2;AHCYL2
	cg05364411	0.70769	5.90256e-06	-0.464594	0.00738664	6551	9571	16122	17	37183206
	cg13738327	0.769149	2.69926e-07	-0.36964	0.0373242	8199	7923	16122	11	68139233	LRP5
	cg19087039	0.784436	1.0795e-07	-0.356075	0.0454755	8565	7555	16120	3	184928708	EHHADH;EHHADH
	cg21494776	0.705839	6.39916e-06	-0.471376	0.00646302	6490	9628.5	16118.5	19	10397780	ICAM4;ICAM4;ICAM4
	cg06323829	0.761002	4.27866e-07	-0.376423	0.0337158	8005	8113	16118	20	2114275	STK35
	cg03181840	-0.769067	2.71219e-07	0.36964	0.0373242	8195	7923	16118	5	142564012	ARHGAP26;ARHGAP26
	cg05425144	0.76066	4.36044e-07	-0.376423	0.0337158	8001	8113	16114	5	90653147
	cg14693375	0.76892	2.73524e-07	-0.36964	0.0373242	8191	7923	16114	5	135526021
	cg01005608	0.824602	6.53487e-09	-0.328946	0.0660179	9339	6773.5	16112.5	4	10007949	SLC2A9;SLC2A9
	cg26530201	0.714403	4.3812e-06	-0.444247	0.0108587	6756	9356	16112	5	149682638	ARSI
	cg12653149	-0.792292	6.54744e-08	0.349293	0.0500539	8737	7375	16112	4	82379750	RASGEF1B;RASGEF1B;RASGEF1B
	cg00920139	0.705691	6.44046e-06	-0.471376	0.00646302	6483	9628.5	16111.5	8	22455473	PDLIM2
	cg18503912	0.768747	2.76257e-07	-0.36964	0.0373242	8187	7923	16110	19	35630279	FXYD1;FXYD1
	cg17081625	0.768623	2.7824e-07	-0.36964	0.0373242	8183	7923	16106	1	53770022	LRP8;LRP8;LRP8;LRP8
	cg13813460	0.812304	1.65417e-08	-0.335728	0.0603068	9128	6978	16106	1	236066540
	cg04991650	0.783649	1.1337e-07	-0.356075	0.0454755	8549	7555	16104	3	193693219	LOC647323
	cg12228129	-0.731933	1.93109e-06	0.410335	0.0196672	7247	8851	16098	11	80237992
	cg09040200	0.727336	2.40833e-06	-0.417117	0.0175444	7122	8975.5	16097.5	4	77906103	SEPT11;SEPT11
	cg08368299	0.727284	2.41426e-06	-0.417117	0.0175444	7121	8975.5	16096.5	14	69011195	RAD51B
	cg15243163	0.791332	6.96786e-08	-0.349293	0.0500539	8721	7375	16096	11	125050755	PKNOX2
	cg15050722	-0.800528	3.78709e-08	0.342511	0.0549916	8913	7182	16095	12	49883809	SPATS2;SPATS2;SPATS2;SPATS2
	cg13877226	0.783279	1.16001e-07	-0.356075	0.0454755	8539	7555	16094	3	149191599	TM4SF4
	cg27596890	0.856294	4.11274e-10	-0.315381	0.0787016	9713	6380.5	16093.5	16	49621173	ZNF423
	cg12919527	0.82365	7.03934e-09	-0.328946	0.0660179	9318	6773.5	16091.5	1	47060743	MKNK1;MKNK1;MKNK1;MKNK1;MKNK1
	cg00289558	0.747144	8.99921e-07	-0.389987	0.027347	7652	8437.5	16089.5	7	149568525	LOC401431
	cg11904985	0.783007	1.17971e-07	-0.356075	0.0454755	8534	7555	16089	2	109550107	EDAR
	cg10139653	0.704986	6.64039e-06	-0.471376	0.00646302	6460	9628.5	16088.5	15	90608388	ZNF710
	cg06020141	-0.696595	9.49233e-06	0.532418	0.00170817	6194	9893	16087	3	49162366	LAMB2;LAMB2
	cg20300776	0.775261	1.88722e-07	-0.362858	0.0412383	8353	7733.5	16086.5	1	88433987
	cg12837847	0.741266	1.21632e-06	-0.39677	0.0245533	7491	8591	16082	22	47015531
	cg01285145	0.790752	7.23373e-08	-0.349293	0.0500539	8707	7375	16082	17	72830444	TMEM104
	cg01721356	0.811332	1.77507e-08	-0.335728	0.0603068	9104	6978	16082	1	244110987	LOC339529
	cg10839291	0.767445	2.97676e-07	-0.36964	0.0373242	8158	7923	16081	11	126456008	KIRREL3;KIRREL3
	cg20651998	0.799742	3.99442e-08	-0.342511	0.0549916	8898	7182	16080	16	84273439	KCNG4
	cg09346617	0.696251	9.62991e-06	-0.532418	0.00170817	6186	9893	16079	4	75719709	BTC;BTC
	cg03803614	0.759239	4.71597e-07	-0.376423	0.0337158	7965	8113	16078	8	11322979	FAM167A
	cg07931714	0.799739	3.99521e-08	-0.342511	0.0549916	8896	7182	16078	10	100174962	PYROXD2;PYROXD2
	cg20931108	0.889964	9.47791e-12	-0.308599	0.0857108	9914	6163	16077	6	44598285
	cg08005730	0.782264	1.23511e-07	-0.356075	0.0454755	8519	7555	16074	1	7711138	CAMTA1
	cg18054943	0.730648	2.05504e-06	-0.410335	0.0196672	7222	8851	16073	17	7283897	TNK1
	cg09317107	0.736096	1.57501e-06	-0.403552	0.0219985	7350	8722.5	16072.5	1	57254458	C1orf168
	cg27346444	-0.837467	2.28356e-09	0.322163	0.0721434	9494	6575.5	16069.5	5	72156443	TNPO1;TNPO1
	cg09854709	0.730491	2.07057e-06	-0.410335	0.0196672	7217	8851	16068	1	156903097
	cg19797741	0.758895	4.80568e-07	-0.376423	0.0337158	7953	8113	16066	5	92910052	FLJ42709;FLJ42709
	cg22274575	0.758665	4.86689e-07	-0.376423	0.0337158	7951	8113	16064	3	148716824	GYG1;GYG1;GYG1
	cg23302358	0.88511	1.75141e-11	-0.308599	0.0857108	9893	6163	16056	17	27372891	PIPOX
	cg12729581	0.735446	1.62634e-06	-0.403552	0.0219985	7333	8722.5	16055.5	2	121076550
	cg09834049	0.718546	3.62995e-06	-0.430682	0.0138672	6864	9191	16055	14	23525720	CDH24;CDH24
	cg11821697	0.765807	3.26788e-07	-0.36964	0.0373242	8131	7923	16054	14	56380457
	cg16771549	0.809093	2.08493e-08	-0.335728	0.0603068	9070	6978	16048	10	79831255
	cg15132165	0.752012	6.96869e-07	-0.383205	0.0303957	7770	8276	16046	17	773137	NXN
	cg26467279	0.773349	2.11329e-07	-0.362858	0.0412383	8312	7733.5	16045.5	20	56287052	PMEPA1;PMEPA1;PMEPA1
	cg04613301	0.808846	2.12197e-08	-0.335728	0.0603068	9063	6978	16041	7	158805644	LINC00689
	cg25015371	0.881968	2.56861e-11	-0.308599	0.0857108	9878	6163	16041	6	108874950
	cg08805869	0.739321	1.34146e-06	-0.39677	0.0245533	7444	8591	16035	4	169632391	PALLD;PALLD;PALLD
	cg23700649	0.707117	6.05246e-06	-0.457811	0.00842023	6534	9500	16034	17	78651438	RPTOR;RPTOR
	cg15877090	0.820506	8.97323e-09	-0.328946	0.0660179	9259	6773.5	16032.5	20	33754096
	cg24706275	0.704958	6.64835e-06	-0.464594	0.00738664	6458	9571	16029	11	14926472
	cg00733385	-0.787751	8.76414e-08	0.349293	0.0500539	8651	7375	16026	7	150092826	ZNF775
	cg04877165	0.751084	7.3202e-07	-0.383205	0.0303957	7748	8276	16024	2	174096031	ZAK;MLK7-AS1
	cg05918012	-0.757522	5.18071e-07	0.376423	0.0337158	7911	8113	16024	12	111163256	PPP1CC;PPP1CC
	cg07123511	-0.878235	3.99284e-11	0.308599	0.0857108	9859	6163	16022	2	112940369	FBLN7;FBLN7;FBLN7;FBLN7
	cg06293382	0.797214	4.73455e-08	-0.342511	0.0549916	8839	7182	16021	19	14218943	PRKACA;PRKACA;PRKACA;PRKACA
	cg13298859	0.819638	9.5867e-09	-0.328946	0.0660179	9246	6773.5	16019.5	7	2551996	LFNG
	cg26322579	0.711364	5.01933e-06	-0.444247	0.0108587	6662	9356	16018	20	49465662	BCAS4;BCAS4;BCAS4
	cg06750267	0.764711	3.47695e-07	-0.36964	0.0373242	8094	7923	16017	2	178535887	PDE11A;PDE11A;PDE11A;PDE11A
	cg09874683	-0.764636	3.49178e-07	0.36964	0.0373242	8093	7923	16016	9	129925853	RALGPS1;RALGPS1;RALGPS1;RALGPS1
	cg24955173	0.771905	2.30016e-07	-0.362858	0.0412383	8280	7733.5	16013.5	8	37573713	LOC101929622
	cg15347788	0.702455	7.40537e-06	-0.471376	0.00646302	6382	9628.5	16010.5	18	74172098	ZNF516
	cg16329527	0.757123	5.29445e-07	-0.376423	0.0337158	7897	8113	16010	10	11214618	CELF2;CELF2;CELF2;CELF2
	cg17155016	0.787202	9.07433e-08	-0.349293	0.0500539	8634	7375	16009	19	11196467
	cg05377387	0.706472	6.22509e-06	-0.457811	0.00842023	6508	9500	16008	16	84328658	WFDC1
	cg04919456	0.724512	2.75225e-06	-0.417117	0.0175444	7032	8975.5	16007.5	1	204957765	NFASC;NFASC;NFASC;NFASC;NFASC;NFASC;NFASC;NFASC
	cg11197020	0.701017	7.875e-06	-0.478158	0.0056398	6336	9670.5	16006.5	20	48883871	LINC01272
	cg14200846	0.706349	6.25858e-06	-0.457811	0.00842023	6506	9500	16006	18	76744969	SALL3
	cg04182226	0.818646	1.03354e-08	-0.328946	0.0660179	9232	6773.5	16005.5	6	32014300	TNXB;TNXB
	cg07451803	0.728545	2.27335e-06	-0.410335	0.0196672	7154	8851	16005	5	53927032
	cg18140293	0.806969	2.42419e-08	-0.335728	0.0603068	9025	6978	16003	8	97591347	SDC2
	cg08198542	0.786762	9.32994e-08	-0.349293	0.0500539	8627	7375	16002	11	12884286	TEAD1
	cg04574764	0.796203	5.06426e-08	-0.342511	0.0549916	8819	7182	16001	1	56184657
	cg01513392	0.763735	3.67342e-07	-0.36964	0.0373242	8075	7923	15998	20	21488198
	cg14251320	0.831759	3.68041e-09	-0.322163	0.0721434	9422	6575.5	15997.5	7	158890363	VIPR2;VIPR2;VIPR2;VIPR2
	cg04552921	0.806615	2.48533e-08	-0.335728	0.0603068	9019	6978	15997	10	80262264
	cg24789199	0.738103	1.42565e-06	-0.39677	0.0245533	7405	8591	15996	15	75118722	CPLX3
	cg04503093	0.779181	1.49128e-07	-0.356075	0.0454755	8438	7555	15993	7	127663097	SND1
	cg07302841	0.732939	1.83892e-06	-0.403552	0.0219985	7268	8722.5	15990.5	11	115508676
	cg14608424	0.723776	2.84888e-06	-0.417117	0.0175444	7012	8975.5	15987.5	17	1079641	ABR;ABR
	cg00805867	0.719805	3.42592e-06	-0.423899	0.0156156	6896	9091	15987	1	66798063	PDE4B;PDE4B;PDE4B;PDE4B;PDE4B
	cg20971045	0.719777	3.4304e-06	-0.423899	0.0156156	6895	9091	15986	5	53075687
	cg21158737	0.786116	9.71741e-08	-0.349293	0.0500539	8608	7375	15983	9	140343617	NELF;NELF;NELF;NELF
	cg04195127	0.707903	5.8479e-06	-0.451029	0.00957397	6555	9427.5	15982.5	16	84328719	WFDC1
	cg00274428	0.795155	5.42781e-08	-0.342511	0.0549916	8797	7182	15979	1	236066569
	cg22428969	0.762984	3.83132e-07	-0.36964	0.0373242	8055	7923	15978	3	188238502	LPP;LPP;LPP
	cg04517696	0.702664	7.33949e-06	-0.464594	0.00738664	6394	9571	15965	22	30101194
	cg13284861	0.709662	5.41242e-06	-0.444247	0.0108587	6608	9356	15964	9	35664905	ARHGEF39
	cg17507608	0.762321	3.97594e-07	-0.36964	0.0373242	8038	7923	15961	1	68113012
	cg11279967	0.843735	1.32318e-09	-0.315381	0.0787016	9580	6380.5	15960.5	2	158646790	ACVR1;ACVR1
	cg00644330	0.843697	1.3277e-09	-0.315381	0.0787016	9578	6380.5	15958.5	6	86129097
	cg14613901	0.843636	1.3349e-09	-0.315381	0.0787016	9577	6380.5	15957.5	20	52238380
	cg00412189	0.777326	1.66807e-07	-0.356075	0.0454755	8402	7555	15957	6	3826886
	cg12742501	0.842983	1.41448e-09	-0.315381	0.0787016	9570	6380.5	15950.5	3	127351162	PODXL2
	cg02598756	-0.718206	3.68679e-06	0.423899	0.0156156	6855	9091	15946	7	45126148	NACAD
	cg16808235	0.784718	1.06071e-07	-0.349293	0.0500539	8570	7375	15945	14	30693511
	cg18150339	0.776609	1.74138e-07	-0.356075	0.0454755	8388	7555	15943	5	10374150	MARCH6
	cg12751305	0.793321	6.12273e-08	-0.342511	0.0549916	8761	7182	15943	1	154764508	KCNN3;KCNN3;KCNN3
	cg06385639	0.704223	6.86308e-06	-0.457811	0.00842023	6439	9500	15939	17	75429087	SEPT9;SEPT9;SEPT9;SEPT9;SEPT9;SEPT9;SEPT9
	cg16489193	0.769483	2.64775e-07	-0.362858	0.0412383	8205	7733.5	15938.5	6	33240059	VPS52;RPS18
	cg06077738	0.701958	7.5646e-06	-0.464594	0.00738664	6367	9571	15938	3	63872429	ATXN7;ATXN7
	cg11260898	-0.711297	5.03434e-06	0.437464	0.0122857	6658	9278	15936	12	102586585	PARPBP
	cg21353232	0.695652	9.87393e-06	-0.498506	0.00368554	6155	9780.5	15935.5	22	26564879	SEZ6L
	cg05527856	0.694842	1.02129e-05	-0.505288	0.00317979	6123	9810.5	15933.5	11	11603196	GALNTL4
	cg19761804	0.792991	6.2562e-08	-0.342511	0.0549916	8749	7182	15931	8	103553451
	cg10477637	0.862802	2.14787e-10	-0.308599	0.0857108	9767	6163	15930	8	133592566	LRRC6;LRRC6
	cg04838962	0.825086	6.29078e-09	-0.322163	0.0721434	9345	6575.5	15920.5	12	54765325	ZNF385A;ZNF385A;ZNF385A;ZNF385A;ZNF385A;ZNF385A;LOC102724050;LOC102724050
	cg15548660	0.768734	2.76468e-07	-0.362858	0.0412383	8186	7733.5	15919.5	6	139657873
	cg09329936	0.792252	6.56458e-08	-0.342511	0.0549916	8734	7182	15916	10	80523167
	cg15731334	-0.701256	7.79497e-06	0.464594	0.00738664	6343	9571	15914	11	82723231	RAB30;RAB30;RAB30;RAB30
	cg12516759	0.860895	2.60711e-10	-0.308599	0.0857108	9749	6163	15912	8	11291446	FAM167A-AS1;FAM167A;FAM167A-AS1
	cg16648887	-0.703259	7.15402e-06	0.457811	0.00842023	6410	9500	15910	18	5556629
	cg11494616	-0.783038	1.17743e-07	0.349293	0.0500539	8535	7375	15910	2	98561179	TMEM131
	cg06183849	0.768441	2.81166e-07	-0.362858	0.0412383	8176	7733.5	15909.5	1	165190886	LMX1A
	cg25260572	0.839955	1.8439e-09	-0.315381	0.0787016	9529	6380.5	15909.5	1	11385006
	cg02254327	0.740342	1.27435e-06	-0.389987	0.027347	7469	8437.5	15906.5	9	77111502	RORB;RORB-AS1;MIR6130
	cg03420970	0.716472	3.99e-06	-0.423899	0.0156156	6815	9091	15906	1	19261678	IFFO2
	cg14674697	0.759927	4.54069e-07	-0.36964	0.0373242	7983	7923	15906	22	33390892	SYN3;SYN3;SYN3
	cg24110914	0.78251	1.21654e-07	-0.349293	0.0500539	8524	7375	15899	11	12766538	TEAD1
	cg05995991	0.697616	9.09415e-06	-0.478158	0.0056398	6226	9670.5	15896.5	4	8200852	SH3TC1
	cg02722042	0.800827	3.71059e-08	-0.335728	0.0603068	8918	6978	15896	5	137043520	KLHL3;KLHL3;KLHL3
	cg19623397	0.791089	7.07802e-08	-0.342511	0.0549916	8713	7182	15895	1	211517803	TRAF5;TRAF5
	cg01599770	0.752474	6.79962e-07	-0.376423	0.0337158	7780	8113	15893	1	66799262	PDE4B;PDE4B;PDE4B;PDE4B;PDE4B;PDE4B
	cg18665526	0.811995	1.6918e-08	-0.328946	0.0660179	9119	6773.5	15892.5	5	135361707
	cg16491132	-0.724811	2.71383e-06	0.410335	0.0196672	7040	8851	15891	16	17471595	XYLT1
	cg03495773	0.909838	5.47429e-13	-0.301816	0.0931889	9956	5935	15891	10	71166178	TACR2
	cg16600996	0.73404	1.74265e-06	-0.39677	0.0245533	7298	8591	15889	22	29699230
	cg10485902	0.782143	1.24434e-07	-0.349293	0.0500539	8514	7375	15889	11	66675294	PC;PC;PC;PC
	cg01710494	0.745928	9.58437e-07	-0.383205	0.0303957	7611	8276	15887	11	45665793
	cg19915194	0.71573	4.12648e-06	-0.423899	0.0156156	6794	9091	15885	3	10547892	ATP2B2;ATP2B2
	cg00831247	0.856934	3.86385e-10	-0.308599	0.0857108	9721	6163	15884	2	74780268	LOXL3
	cg13168452	-0.822876	7.47647e-09	0.322163	0.0721434	9308	6575.5	15883.5	10	89266785	MINPP1;MINPP1;MINPP1
	cg25495534	0.790291	7.45182e-08	-0.342511	0.0549916	8697	7182	15879	10	65431222
	cg12735333	0.781292	1.31117e-07	-0.349293	0.0500539	8496	7375	15871	15	68350548	PIAS1
	cg10977273	0.758621	4.87855e-07	-0.36964	0.0373242	7947	7923	15870	16	22244215	EEF2K
	cg08078431	0.855449	4.46456e-10	-0.308599	0.0857108	9707	6163	15870	5	90577607
	cg14610066	0.751417	7.19226e-07	-0.376423	0.0337158	7752	8113	15865	9	71936691
	cg17522897	-0.690234	1.23482e-05	0.518853	0.00234545	6000	9864.5	15864.5	12	108526345	WSCD2
	cg02771381	0.692194	1.13949e-05	-0.505288	0.00317979	6054	9810.5	15864.5	16	67185182	B3GNT9
	cg22503444	0.773312	2.11784e-07	-0.356075	0.0454755	8309	7555	15864	6	151197957	MTHFD1L;MTHFD1L;MTHFD1L;MTHFD1L
	cg26436241	0.701792	7.61869e-06	-0.457811	0.00842023	6362	9500	15862	12	75958218
	cg03562183	0.691054	1.19408e-05	-0.51207	0.00273517	6018	9843	15861	8	11623300
	cg24603297	0.810069	1.94429e-08	-0.328946	0.0660179	9087	6773.5	15860.5	5	172328221	ERGIC1
	cg03599147	0.750856	7.40884e-07	-0.376423	0.0337158	7745	8113	15858	11	78551798	ODZ4
	cg22161244	0.780642	1.36441e-07	-0.349293	0.0500539	8483	7375	15858	3	65482993	MAGI1;MAGI1;MAGI1
	cg21927021	-0.765492	3.32681e-07	0.362858	0.0412383	8124	7733.5	15857.5	6	34481811	PACSIN1;PACSIN1
	cg16185213	-0.799059	4.18305e-08	0.335728	0.0603068	8879	6978	15857	4	137733633
	cg11792124	0.821784	8.13464e-09	-0.322163	0.0721434	9281	6575.5	15856.5	18	9824694	RAB31
	cg05390178	0.73246	1.88235e-06	-0.39677	0.0245533	7260	8591	15851	17	41845953	DUSP3
	cg26377198	0.821541	8.28845e-09	-0.322163	0.0721434	9275	6575.5	15850.5	4	86747511	ARHGAP24;ARHGAP24
	cg09772154	0.711122	5.07368e-06	-0.430682	0.0138672	6654	9191	15845	10	123358284	FGFR2;FGFR2;FGFR2;FGFR2;FGFR2
	cg25670061	-0.727235	2.41994e-06	0.403552	0.0219985	7120	8722.5	15842.5	6	163612896	PACRG;PACRG;PACRG
	cg03202936	0.732079	1.91747e-06	-0.39677	0.0245533	7250	8591	15841	8	61309763
	cg00737366	0.808908	2.11267e-08	-0.328946	0.0660179	9064	6773.5	15837.5	15	70361717	TLE3;TLE3;TLE3;TLE3;TLE3;TLE3;TLE3
	cg07702236	0.722718	2.99332e-06	-0.410335	0.0196672	6985	8851	15836	18	29304482
	cg13718729	0.698718	8.68173e-06	-0.464594	0.00738664	6264	9571	15835	9	140056619	GRIN1;GRIN1;GRIN1
	cg01968525	0.834424	2.95179e-09	-0.315381	0.0787016	9454	6380.5	15834.5	11	46575582	AMBRA1
	cg07570610	0.695779	9.8218e-06	-0.478158	0.0056398	6159	9670.5	15829.5	10	125425034	GPR26
	cg16033476	0.820325	9.09805e-09	-0.322163	0.0721434	9254	6575.5	15829.5	8	144581234	ZC3H3
	cg21502250	0.850755	6.97653e-10	-0.308599	0.0857108	9666	6163	15829	12	122297313	HPD
	cg21816963	-0.737299	1.48386e-06	0.389987	0.027347	7390	8437.5	15827.5	12	15490061	PTPRO;PTPRO
	cg18875012	0.687218	1.39561e-05	-0.5392	0.00145051	5919	9907.5	15826.5	3	172165517	GHSR;GHSR
	cg22185327	-0.717748	3.76481e-06	0.417117	0.0175444	6849	8975.5	15824.5	1	31373176	SDC3
	cg00421221	0.797414	4.67153e-08	-0.335728	0.0603068	8845	6978	15823	2	121106091	INHBB
	cg20162240	-0.779578	1.45578e-07	0.349293	0.0500539	8447	7375	15822	10	129733373	PTPRE
	cg20418125	0.779474	1.46502e-07	-0.349293	0.0500539	8444	7375	15819	11	133099168	OPCML
	cg11846255	0.764228	3.57296e-07	-0.362858	0.0412383	8082	7733.5	15815.5	2	218714893	TNS1;TNS1;TNS1
	cg09126541	0.696249	9.63068e-06	-0.471376	0.00646302	6185	9628.5	15813.5	4	77918884	SEPT11
	cg03493768	-0.726325	2.52663e-06	0.403552	0.0219985	7091	8722.5	15813.5	4	76996690	ART3;ART3;ART3
	cg15426459	0.684738	1.54179e-05	-0.586677	0.000416932	5859	9953.5	15812.5	8	11813211
	cg12194409	0.72201	3.09362e-06	-0.410335	0.0196672	6961	8851	15812	17	1092098	ABR
	cg01074141	0.709971	5.33917e-06	-0.430682	0.0138672	6620	9191	15811	5	173204396
	cg19080638	0.808061	2.244e-08	-0.328946	0.0660179	9037	6773.5	15810.5	14	22982238
	cg09121217	0.796774	4.87543e-08	-0.335728	0.0603068	8828	6978	15806	4	87976571	AFF1;AFF1
	cg13685506	0.69781	9.02024e-06	-0.464594	0.00738664	6234	9571	15805	5	11851713	CTNND2
	cg27507295	0.736453	1.54746e-06	-0.389987	0.027347	7366	8437.5	15803.5	15	90039794	RHCG;RHCG
	cg21924403	0.763512	3.71964e-07	-0.362858	0.0412383	8069	7733.5	15802.5	1	208063870	CD34;CD34
	cg21704050	0.712999	4.66627e-06	-0.423899	0.0156156	6711	9091	15802	3	151063814	P2RY12;MED12L
	cg21922841	0.699693	8.33094e-06	-0.457811	0.00842023	6299	9500	15799	17	72744131	SLC9A3R1
	cg26728617	0.831454	3.77371e-09	-0.315381	0.0787016	9418	6380.5	15798.5	2	73261483	SFXN5
	cg04136915	0.702149	7.50311e-06	-0.451029	0.00957397	6370	9427.5	15797.5	14	92721383
	cg08067969	0.847671	9.27853e-10	-0.308599	0.0857108	9632	6163	15795	14	104201365	PPP1R13B
	cg26569778	0.721339	3.19153e-06	-0.410335	0.0196672	6942	8851	15793	10	76388077	ADK;ADK;ADK;ADK
	cg16726239	0.77038	2.51384e-07	-0.356075	0.0454755	8230	7555	15785	10	61577775	CCDC6
	cg17189577	0.816834	1.18437e-08	-0.322163	0.0721434	9202	6575.5	15777.5	11	64321679	SLC22A11;SLC22A11
	cg25192925	0.795078	5.45565e-08	-0.335728	0.0603068	8795	6978	15773	13	36086933	NBEA;MIR548F5;NBEA
	cg27328965	0.690058	1.24371e-05	-0.498506	0.00368554	5992	9780.5	15772.5	20	49307959	FAM65C;FAM65C;FAM65C
	cg07392099	0.715802	4.11315e-06	-0.417117	0.0175444	6797	8975.5	15772.5	4	8043178	ABLIM2;ABLIM2;ABLIM2;ABLIM2;ABLIM2;ABLIM2;ABLIM2;ABLIM2
	cg00312746	-0.816653	1.20053e-08	0.322163	0.0721434	9197	6575.5	15772.5	3	88237668
	cg04946003	-0.770078	2.55823e-07	0.356075	0.0454755	8216	7555	15771	18	54364452	WDR7;WDR7
	ch.2.2729437F	0.762198	4.00346e-07	-0.362858	0.0412383	8036	7733.5	15769.5	2	130523152
	cg24994736	0.74118	1.22156e-06	-0.383205	0.0303957	7488	8276	15764	2	228718056
	cg05492387	-0.805049	2.77375e-08	0.328946	0.0660179	8990	6773.5	15763.5	4	99298930	RAP1GDS1;RAP1GDS1;RAP1GDS1;RAP1GDS1;RAP1GDS1;RAP1GDS1
	cg09127170	0.794485	5.67286e-08	-0.335728	0.0603068	8784	6978	15762	1	17873547	ARHGEF10L
	cg08568273	0.769553	2.63702e-07	-0.356075	0.0454755	8206	7555	15761	12	103384450
	cg22443212	0.776508	1.75186e-07	-0.349293	0.0500539	8386	7375	15761	17	78253912	RNF213;RNF213
	cg24041187	0.794464	5.68092e-08	-0.335728	0.0603068	8782	6978	15760	10	97268471	SORBS1;SORBS1;SORBS1;SORBS1
	cg01824180	0.73496	1.66573e-06	-0.389987	0.027347	7321	8437.5	15758.5	14	75897762	JDP2;JDP2;JDP2;JDP2
	cg15714223	0.804812	2.8198e-08	-0.328946	0.0660179	8985	6773.5	15758.5	11	78402382	ODZ4
	cg22589511	0.720115	3.37736e-06	-0.410335	0.0196672	6905	8851	15756	15	67458522	SMAD3;SMAD3;SMAD3;SMAD3;SMAD3
	cg00941414	0.794202	5.77929e-08	-0.335728	0.0603068	8776	6978	15754	21	43026973
	cg07394955	0.69832	8.8286e-06	-0.457811	0.00842023	6250	9500	15750	17	48070699	DLX3
	cg04628419	0.793943	5.8785e-08	-0.335728	0.0603068	8771	6978	15749	1	33455100
	cg12505757	0.843834	1.31153e-09	-0.308599	0.0857108	9581	6163	15744	22	29313831	ZNRF3;ZNRF3
	cg05241973	0.868642	1.165e-10	-0.301816	0.0931889	9808	5935	15743	6	53226638
	cg14056744	0.803588	3.06998e-08	-0.328946	0.0660179	8967	6773.5	15740.5	10	108782806	SORCS1;SORCS1;SORCS1;SORCS1;SORCS1;SORCS1
	cg19435794	0.69434	1.04278e-05	-0.471376	0.00646302	6110	9628.5	15738.5	19	45256613	BCL3
	cg04415610	0.78392	1.11474e-07	-0.342511	0.0549916	8552	7182	15734	13	36432082	MIR548F5;DCLK1
	cg24786875	0.68364	1.61078e-05	-0.5392	0.00145051	5826	9907.5	15733.5	5	94027853	ANKRD32
	cg04188244	0.719295	3.50725e-06	-0.410335	0.0196672	6882	8851	15733	4	151130583	DCLK2;DCLK2;DCLK2
	cg01105463	0.718944	3.56426e-06	-0.410335	0.0196672	6880	8851	15731	1	223602910
	cg18963763	0.813772	1.48591e-08	-0.322163	0.0721434	9149	6575.5	15724.5	10	99612150	GOLGA7B
	cg26496902	0.865572	1.61269e-10	-0.301816	0.0931889	9789	5935	15724	10	45406370	TMEM72;TMEM72-AS1
	cg15123761	-0.710307	5.2602e-06	0.423899	0.0156156	6631	9091	15722	6	166711291
	cg16579204	0.753169	6.55231e-07	-0.36964	0.0373242	7798	7923	15721	13	99152569	STK24;STK24;STK24
	cg18496318	0.775066	1.90923e-07	-0.349293	0.0500539	8346	7375	15721	3	13117754
	cg19295184	-0.689355	1.27985e-05	0.491723	0.00425918	5972	9748	15720	20	36418018	CTNNBL1;CTNNBL1
	cg06811607	0.863779	1.94283e-10	-0.301816	0.0931889	9779	5935	15714	18	24442671	AQP4;AQP4
	cg15026743	0.718531	3.63243e-06	-0.410335	0.0196672	6861	8851	15712	1	95003968	F3
	cg04314825	0.695192	1.00649e-05	-0.464594	0.00738664	6139	9571	15710	15	70798934
	cg15895925	-0.791757	6.77902e-08	0.335728	0.0603068	8730	6978	15708	1	33810859	PHC2;PHC2
	cg25513659	0.722665	3.00078e-06	-0.403552	0.0219985	6982	8722.5	15704.5	17	183931	RPH3AL
	cg02104851	0.766904	3.07028e-07	-0.356075	0.0454755	8149	7555	15704	17	59337073	BCAS3;BCAS3
	cg07829577	-0.744813	1.01512e-06	0.376423	0.0337158	7586	8113	15699	14	31575966	HECTD1
	cg09016968	0.726712	2.48081e-06	-0.39677	0.0245533	7106	8591	15697	6	99290635
	cg13795063	0.781994	1.25581e-07	-0.342511	0.0549916	8512	7182	15694	17	38482555	RARA;RARA;RARA
	cg26508841	0.744583	1.02714e-06	-0.376423	0.0337158	7579	8113	15692	17	65470761	PITPNC1;PITPNC1
	cg25733797	0.694517	1.03514e-05	-0.464594	0.00738664	6119	9571	15690	11	18033296	SERGEF
	cg02648015	0.68415	1.57844e-05	-0.51207	0.00273517	5844	9843	15687	10	87411474	GRID1
	cg02265922	0.811732	1.72435e-08	-0.322163	0.0721434	9110	6575.5	15685.5	1	3477168	MEGF6
	cg01425836	0.712836	4.70042e-06	-0.417117	0.0175444	6708	8975.5	15683.5	10	3824373	KLF6;KLF6;KLF6;KLF6
	cg17049833	0.731921	1.93228e-06	-0.389987	0.027347	7246	8437.5	15683.5	17	49443383
	cg18597991	0.790589	7.31007e-08	-0.335728	0.0603068	8703	6978	15681	20	48096659	KCNB1
	cg12077460	0.773097	2.14488e-07	-0.349293	0.0500539	8305	7375	15680	8	8702053	MFHAS1
	cg04021174	0.799934	3.94274e-08	-0.328946	0.0660179	8902	6773.5	15675.5	7	116730909	ST7-AS2;ST7;ST7
	cg04012535	0.751264	7.25065e-07	-0.36964	0.0373242	7750	7923	15673	1	37176647
	cg23349322	0.838731	2.04944e-09	-0.308599	0.0857108	9510	6163	15673	1	10564716	PEX14
	cg17096325	0.932033	9.18231e-15	-0.295034	0.101154	9971	5702	15673	20	23623188
	cg02341182	0.712665	4.73644e-06	-0.417117	0.0175444	6697	8975.5	15672.5	3	33480109	UBP1;UBP1;UBP1
	cg10781604	0.743779	1.07035e-06	-0.376423	0.0337158	7559	8113	15672	21	35576824
	cg20222843	0.691897	1.15349e-05	-0.471376	0.00646302	6042	9628.5	15670.5	17	32579518
	cg06532546	-0.765374	3.34914e-07	0.356075	0.0454755	8114	7555	15669	1	2886654
	cg14235698	0.716479	3.98875e-06	-0.410335	0.0196672	6816	8851	15667	15	40348047	SRP14-AS1;SRP14-AS1;SRP14-AS1;SRP14-AS1
	cg06558826	0.772226	2.25725e-07	-0.349293	0.0500539	8289	7375	15664	1	59479640
	cg12928857	0.857726	3.57489e-10	-0.301816	0.0931889	9728	5935	15663	20	47391282	PREX1
	cg23829102	0.82178	8.13749e-09	-0.315381	0.0787016	9280	6380.5	15660.5	4	124476694
	cg26887966	0.837382	2.3e-09	-0.308599	0.0857108	9492	6163	15655	5	32353948
	cg09095232	0.799159	4.15496e-08	-0.328946	0.0660179	8881	6773.5	15654.5	17	80205392	CSNK1D;CSNK1D
	cg01574231	0.75789	5.07767e-07	-0.362858	0.0412383	7919	7733.5	15652.5	17	73840922	UNC13D
	cg04979639	-0.780281	1.39478e-07	0.342511	0.0549916	8470	7182	15652	2	165353596	GRB14;GRB14;GRB14;GRB14
	cg18809947	-0.691195	1.18723e-05	0.471376	0.00646302	6023	9628.5	15651.5	6	32154454	PBX2
	cg16302147	0.737051	1.50228e-06	-0.383205	0.0303957	7375	8276	15651	6	5094765	LOC100129461
	cg10037633	0.699436	8.42189e-06	-0.444247	0.0108587	6292	9356	15648	16	56592468
	cg24853340	0.704734	6.71326e-06	-0.430682	0.0138672	6453	9191	15644	13	113546294
	cg27420074	0.820822	8.75902e-09	-0.315381	0.0787016	9263	6380.5	15643.5	4	186172928	SNX25
	cg16464007	-0.699145	8.52621e-06	0.444247	0.0108587	6283	9356	15639	3	188002729	LPP;LPP;LPP
	cg15232327	0.707545	5.94036e-06	-0.423899	0.0156156	6547	9091	15638	20	36984002	LBP
	cg09078527	0.89602	4.22744e-12	-0.295034	0.101154	9934	5702	15636	5	55772865
	cg07068735	-0.742303	1.154e-06	0.376423	0.0337158	7522	8113	15635	15	63504871	RAB8B
	cg13917614	-0.820305	9.11164e-09	0.315381	0.0787016	9252	6380.5	15632.5	17	40125660	CNP
	cg06621373	0.749175	8.0943e-07	-0.36964	0.0373242	7706	7923	15629	19	33794690	LOC80054;CEBPA
	cg10646607	0.853415	5.42757e-10	-0.301816	0.0931889	9694	5935	15629	22	29548325	KREMEN1
	cg03358636	0.779535	1.45962e-07	-0.342511	0.0549916	8446	7182	15628	3	197474006	KIAA0226
	cg15060660	-0.797803	4.55149e-08	0.328946	0.0660179	8854	6773.5	15627.5	8	26067449
	cg16273620	0.692286	1.13518e-05	-0.464594	0.00738664	6056	9571	15627	1	46940368
	cg14524975	0.89325	6.15288e-12	-0.295034	0.101154	9924	5702	15626	12	53594856	ITGB7
	cg10110857	0.688458	1.32738e-05	-0.478158	0.0056398	5953	9670.5	15623.5	1	901755	PLEKHN1;PLEKHN1
	cg18888246	-0.797661	4.59508e-08	0.328946	0.0660179	8850	6773.5	15623.5	12	110306661	GLTP
	cg20925263	0.741967	1.17385e-06	-0.376423	0.0337158	7510	8113	15623	3	124303389	KALRN;KALRN
	cg11899448	0.729509	2.17078e-06	-0.389987	0.027347	7184	8437.5	15621.5	13	45816538	GTF2F2
	cg05631447	0.797581	4.6197e-08	-0.328946	0.0660179	8848	6773.5	15621.5	5	16759726	MYO10
	cg09009070	0.787391	8.96648e-08	-0.335728	0.0603068	8641	6978	15619	7	70165515	AUTS2;AUTS2
	cg16875498	0.852025	6.19216e-10	-0.301816	0.0931889	9683	5935	15618	12	2416089	CACNA1C;CACNA1C;CACNA1C;CACNA1C;CACNA1C;CACNA1C;CACNA1C;CACNA1C;CACNA1C;CACNA1C;CACNA1C;CACNA1C;CACNA1C;CACNA1C;CACNA1C;CACNA1C;CACNA1C;CACNA1C;CACNA1C;CACNA1C;CACNA1C;CACNA1C;CACNA1C
	cg06727242	0.797393	4.67827e-08	-0.328946	0.0660179	8844	6773.5	15617.5	14	68610489	RAD51L1;RAD51L1;RAD51L1
	cg08546724	0.719773	3.43095e-06	-0.403552	0.0219985	6894	8722.5	15616.5	1	118878149
	cg22960649	0.685044	1.52301e-05	-0.491723	0.00425918	5868	9748	15616	15	65134317	PLEKHO2
	cg21170038	0.787288	9.02483e-08	-0.335728	0.0603068	8638	6978	15616	17	71973139
	cg22318955	0.756518	5.47119e-07	-0.362858	0.0412383	7882	7733.5	15615.5	11	3916725	STIM1;STIM1;STIM1
	cg16761918	0.682527	1.68359e-05	-0.505288	0.00317979	5801	9810.5	15611.5	2	121779274
	cg23078228	0.741288	1.21497e-06	-0.376423	0.0337158	7496	8113	15609	3	64711384	MIR548A2
	cg14723566	-0.719412	3.48838e-06	0.403552	0.0219985	6884	8722.5	15606.5	15	80711027	ARNT2
	cg02939161	0.833113	3.29169e-09	-0.308599	0.0857108	9443	6163	15606	10	60828539
	cg26495703	0.832971	3.33082e-09	-0.308599	0.0857108	9442	6163	15605	15	75069884
	cg23329061	0.850982	6.83029e-10	-0.301816	0.0931889	9669	5935	15604	3	32914427	TRIM71
	cg12902896	0.762765	3.87856e-07	-0.356075	0.0454755	8048	7555	15603	3	37987838	CTDSPL;CTDSPL
	cg19226358	0.706512	6.21428e-06	-0.423899	0.0156156	6509	9091	15600	2	129105529
	cg17920789	-0.718915	3.56901e-06	0.403552	0.0219985	6877	8722.5	15599.5	13	47152525	LRCH1;LRCH1;LRCH1
	cg04899656	0.885603	1.64761e-11	-0.295034	0.101154	9897	5702	15599	15	62718755
	cg08460285	0.817794	1.10212e-08	-0.315381	0.0787016	9217	6380.5	15597.5	7	51734532
	cg05625006	0.681021	1.78684e-05	-0.51207	0.00273517	5753	9843	15596	22	48654815
	cg01102358	0.695924	9.76239e-06	-0.451029	0.00957397	6168	9427.5	15595.5	22	25423752	KIAA1671
	cg01268223	0.850027	7.46631e-10	-0.301816	0.0931889	9659	5935	15594	19	19009030	CERS1
	cg09523859	-0.786293	9.60993e-08	0.335728	0.0603068	8614	6978	15592	7	32115013	PDE1C
	cg03365751	0.796125	5.0905e-08	-0.328946	0.0660179	8817	6773.5	15590.5	22	42828386	NFAM1;NFAM1
	cg14536906	0.831878	3.64477e-09	-0.308599	0.0857108	9424	6163	15587	9	127054804	NEK6;NEK6;NEK6;NEK6;NEK6;NEK6;NEK6
	cg09819083	0.677626	2.04077e-05	-0.573112	0.000606959	5637	9945.5	15582.5	1	110673179
	cg20951054	-0.688521	1.32396e-05	0.471376	0.00646302	5954	9628.5	15582.5	14	21570256	ZNF219;C14orf176
	cg11682083	0.754935	5.96027e-07	-0.362858	0.0412383	7848	7733.5	15581.5	5	172782844
	cg25462135	0.688355	1.3329e-05	-0.471376	0.00646302	5949	9628.5	15577.5	5	176067216	EIF4E1B
	cg05376469	0.702484	7.39611e-06	-0.430682	0.0138672	6385	9191	15576	2	102649931
	cg05276315	0.747177	8.98386e-07	-0.36964	0.0373242	7653	7923	15576	2	27468827
	cg23435661	0.705636	6.45567e-06	-0.423899	0.0156156	6481	9091	15572	14	68699723	RAD51B;RAD51B;RAD51B
	cg09445705	-0.71766	3.77998e-06	0.403552	0.0219985	6847	8722.5	15569.5	17	42476872	GPATCH8
	cg00314749	-0.722562	3.01511e-06	0.39677	0.0245533	6978	8591	15569	20	32248626	C20orf144;NECAB3;NECAB3
	cg04064890	0.785472	1.01187e-07	-0.335728	0.0603068	8591	6978	15569	17	55355850	MSI2;MSI2
	cg23012256	0.776468	1.75612e-07	-0.342511	0.0549916	8384	7182	15566	6	41752676	PRICKLE4;PRICKLE4
	cg10826338	0.746784	9.1688e-07	-0.36964	0.0373242	7642	7923	15565	17	78193351	SLC26A11;SLC26A11;SLC26A11;SLC26A11;SGSH
	cg15407091	0.804912	2.80026e-08	-0.322163	0.0721434	8987	6575.5	15562.5	5	148211186
	cg12632832	0.776302	1.77362e-07	-0.342511	0.0549916	8380	7182	15562	1	157013346	ARHGEF11;ARHGEF11
	cg22809618	0.739422	1.33465e-06	-0.376423	0.0337158	7448	8113	15561	16	29168635
	cg02133557	0.75414	6.22042e-07	-0.362858	0.0412383	7826	7733.5	15559.5	20	61560434	DIDO1;DIDO1;DIDO1
	cg06671642	0.682985	1.65333e-05	-0.491723	0.00425918	5810	9748	15558	6	137736980
	cg11404277	0.708942	5.58701e-06	-0.417117	0.0175444	6582	8975.5	15557.5	2	227772915	RHBDD1;RHBDD1
	cg26754383	-0.754044	6.25259e-07	0.362858	0.0412383	7821	7733.5	15554.5	8	11706667	CTSB;CTSB;CTSB;CTSB;CTSB;CTSB;CTSB;CTSB;CTSB;CTSB
	cg26925717	0.726898	2.45899e-06	-0.389987	0.027347	7113	8437.5	15550.5	14	21467316	SLC39A2
	cg00116435	0.753952	6.28353e-07	-0.362858	0.0412383	7817	7733.5	15550.5	10	75336199	USP54
	cg12521581	0.753441	6.45784e-07	-0.362858	0.0412383	7806	7733.5	15539.5	9	13330810
	cg18751037	0.70799	5.82566e-06	-0.417117	0.0175444	6559	8975.5	15534.5	20	60933723	LAMA5
	cg07485916	0.712059	4.86641e-06	-0.410335	0.0196672	6682	8851	15533	15	90039805	RHCG
	cg05815910	0.698406	8.79664e-06	-0.437464	0.0122857	6251	9278	15529	3	141544672
	cg18989270	0.871878	8.19653e-11	-0.295034	0.101154	9823	5702	15525	11	18722092	TMEM86A
	cg19497082	0.707601	5.92562e-06	-0.417117	0.0175444	6549	8975.5	15524.5	2	59185274
	cg08204129	0.783472	1.14618e-07	-0.335728	0.0603068	8546	6978	15524	3	145852537	PLOD2;PLOD2
	cg13581922	0.715986	4.07898e-06	-0.403552	0.0219985	6800	8722.5	15522.5	12	124938116	NCOR2;NCOR2
	cg08349804	0.715956	4.08458e-06	-0.403552	0.0219985	6799	8722.5	15521.5	12	6929591	GPR162;CD4;GPR162
	cg18213679	0.74528	9.91013e-07	-0.36964	0.0373242	7598	7923	15521	3	185439589	IGF2BP2-AS1;IGF2BP2;IGF2BP2;IGF2BP2;IGF2BP2;IGF2BP2;IGF2BP2;IGF2BP2
	cg26811425	0.826437	5.65422e-09	-0.308599	0.0857108	9358	6163	15521	16	49870782
	cg21398996	0.812726	1.60414e-08	-0.315381	0.0787016	9136	6380.5	15516.5	13	33923778
	cg15541606	0.677199	2.07497e-05	-0.532418	0.00170817	5623	9893	15516	16	225778	HBA1
	cg00803368	-0.6882	1.34133e-05	0.464594	0.00738664	5944	9571	15515	11	7690690	CYB5R2;CYB5R2;CYB5R2;CYB5R2
	cg21093704	0.675981	2.17521e-05	-0.559547	0.000869648	5579	9935.5	15514.5	13	110927321	COL4A1;COL4A1
	cg04209460	0.677623	2.04103e-05	-0.525635	0.00200488	5636	9878.5	15514.5	17	4711018	PLD2
	cg17453374	0.70741	5.97544e-06	-0.417117	0.0175444	6538	8975.5	15513.5	1	54359880	DIO1;DIO1;DIO1;DIO1;DIO1;DIO1;DIO1;DIO1
	cg00669733	0.82572	5.98433e-09	-0.308599	0.0857108	9350	6163	15513	17	71353459	SDK2
	cg08732466	0.774295	1.99848e-07	-0.342511	0.0549916	8330	7182	15512	1	2982592	FLJ42875;FLJ42875
	cg02732802	0.731254	1.99567e-06	-0.383205	0.0303957	7235	8276	15511	15	33154257	FMN1;FMN1
	cg23372723	0.731235	1.99754e-06	-0.383205	0.0303957	7234	8276	15510	17	1015100	ABR;ABR
	cg05476182	-0.720413	3.33117e-06	0.39677	0.0245533	6918	8591	15509	5	133913122	PHF15
	cg02244243	0.752082	6.94302e-07	-0.362858	0.0412383	7773	7733.5	15506.5	1	203630918	ATP2B4;ATP2B4
	cg26373021	0.842298	1.50258e-09	-0.301816	0.0931889	9561	5935	15496	14	92730068
	cg12393605	0.680876	1.79706e-05	-0.491723	0.00425918	5745	9748	15493	5	159592379
	cg06706310	0.743967	1.06014e-06	-0.36964	0.0373242	7568	7923	15491	8	144852944
	cg10497300	0.79114	7.05494e-08	-0.328946	0.0660179	8716	6773.5	15489.5	8	42318517	SLC20A2;SLC20A2;SLC20A2
	cg00161971	0.823982	6.85934e-09	-0.308599	0.0857108	9326	6163	15489	19	47268148
	cg05132828	0.719863	3.41677e-06	-0.39677	0.0245533	6897	8591	15488	12	123560479	PITPNM2
	cg20821442	0.800482	3.79873e-08	-0.322163	0.0721434	8912	6575.5	15487.5	7	105279882	ATXN7L1;ATXN7L1
	cg12009710	0.751373	7.2088e-07	-0.362858	0.0412383	7751	7733.5	15484.5	7	86848102	TMEM243
	cg17660968	0.841365	1.63085e-09	-0.301816	0.0931889	9544	5935	15479	15	89497639
	cg23425348	-0.743559	1.08248e-06	0.36964	0.0373242	7555	7923	15478	20	21491952	NKX2-2
	cg19854060	0.692106	1.14361e-05	-0.451029	0.00957397	6050	9427.5	15477.5	17	80357163	OGFOD3;OGFOD3;OGFOD3
	cg13177873	0.699179	8.51408e-06	-0.430682	0.0138672	6286	9191	15477	20	17661522	RRBP1;RRBP1
	cg06008406	-0.7062	6.29948e-06	0.417117	0.0175444	6499	8975.5	15474.5	10	661568	DIP2C
	cg01735788	0.714296	4.40249e-06	-0.403552	0.0219985	6752	8722.5	15474.5	22	27520354
	cg22707210	0.82296	7.4277e-09	-0.308599	0.0857108	9311	6163	15474	2	10029993	TAF1B
	cg27117431	0.702435	7.41171e-06	-0.423899	0.0156156	6380	9091	15471	4	37824178
	cg22800273	0.743224	1.10116e-06	-0.36964	0.0373242	7548	7923	15471	3	50655332	MAPKAPK3
	cg25008263	0.694247	1.04683e-05	-0.444247	0.0108587	6108	9356	15464	14	89884608	FOXN3;FOXN3
	cg22670675	0.69895	8.59708e-06	-0.430682	0.0138672	6273	9191	15464	1	15533433	TMEM51;TMEM51;TMEM51;TMEM51
	cg12485221	-0.780761	1.35448e-07	0.335728	0.0603068	8485	6978	15463	5	148421151	SH3TC2
	cg12308279	0.749974	7.76178e-07	-0.362858	0.0412383	7727	7733.5	15460.5	11	8731033	ST5;ST5;ST5
	cg20522675	0.724169	2.79698e-06	-0.389987	0.027347	7022	8437.5	15459.5	1	3540077	TPRG1L
	cg19549763	0.764317	3.55521e-07	-0.349293	0.0500539	8084	7375	15459	11	31789429	ELP4;ELP4;ELP4
	cg08423879	0.72414	2.80075e-06	-0.389987	0.027347	7020	8437.5	15457.5	12	103437918
	cg14526039	0.749833	7.81942e-07	-0.362858	0.0412383	7724	7733.5	15457.5	3	49210221	KLHDC8B
	cg11664375	0.822143	7.91254e-09	-0.308599	0.0857108	9294	6163	15457	1	203713227
	cg13285698	0.771635	2.3367e-07	-0.342511	0.0549916	8270	7182	15452	8	141455681	TRAPPC9;TRAPPC9
	cg07749294	0.749478	7.96654e-07	-0.362858	0.0412383	7718	7733.5	15451.5	10	126600535
	cg07212837	0.695983	9.73854e-06	-0.437464	0.0122857	6172	9278	15450	8	145068773
	cg25043129	-0.677697	2.03516e-05	0.505288	0.00317979	5639	9810.5	15449.5	17	79047823	BAIAP2;BAIAP2;BAIAP2;BAIAP2
	cg21648072	0.763592	3.70315e-07	-0.349293	0.0500539	8072	7375	15447	6	144683853	UTRN
	cg03900257	0.723473	2.88958e-06	-0.389987	0.027347	7006	8437.5	15443.5	9	134543900	RAPGEF1;RAPGEF1;RAPGEF1
	cg13110361	0.742209	1.15953e-06	-0.36964	0.0373242	7519	7923	15442	16	70712404	MTSS1L
	cg00545232	0.838422	2.10442e-09	-0.301816	0.0931889	9506	5935	15441	13	93923232	GPC6
	cg15281738	0.749183	8.09092e-07	-0.362858	0.0412383	7707	7733.5	15440.5	6	39307490	KIF6;KIF6;KIF6;KIF6
	cg01523845	0.780008	1.41817e-07	-0.335728	0.0603068	8460	6978	15438	16	73213977
	cg18253885	0.763124	3.80152e-07	-0.349293	0.0500539	8061	7375	15436	4	23892889	PPARGC1A
	cg03057481	0.798018	4.48654e-08	-0.322163	0.0721434	8859	6575.5	15434.5	10	97597414	ENTPD1;ENTPD1-AS1;ENTPD1;ENTPD1;ENTPD1;ENTPD1;ENTPD1;ENTPD1
	cg21708013	-0.708952	5.58456e-06	0.410335	0.0196672	6583	8851	15434	19	1389843	NDUFS7
	cg16443583	0.74197	1.17366e-06	-0.36964	0.0373242	7511	7923	15434	10	115349303	HABP2;HABP2;NRAP;NRAP;NRAP
	cg06710470	0.837758	2.22754e-09	-0.301816	0.0931889	9497	5935	15432	2	73360983
	cg23859303	0.741813	1.18308e-06	-0.36964	0.0373242	7508	7923	15431	7	158243632	PTPRN2;PTPRN2;PTPRN2
	cg27370673	-0.771129	2.4067e-07	0.342511	0.0549916	8248	7182	15430	17	60505726	METTL2A
	cg18069071	0.728397	2.28952e-06	-0.383205	0.0303957	7151	8276	15427	10	73706512
	cg17601909	0.741631	1.19401e-06	-0.36964	0.0373242	7504	7923	15427	15	93617236	RGMA;RGMA;RGMA;RGMA;RGMA;RGMA
	cg18959616	-0.755952	5.64168e-07	0.356075	0.0454755	7872	7555	15427	11	85814918
	cg25155679	0.808394	2.19139e-08	-0.315381	0.0787016	9045	6380.5	15425.5	13	67479146	PCDH9;PCDH9
	cg17338403	0.837356	2.30517e-09	-0.301816	0.0931889	9490	5935	15425	15	92395836	SLCO3A1;SLCO3A1
	cg16382322	0.690065	1.24338e-05	-0.451029	0.00957397	5993	9427.5	15420.5	5	141061902	ARAP3
	cg06006164	0.716999	3.89557e-06	-0.39677	0.0245533	6828	8591	15419	9	138262958
	cg17448336	0.72807	2.32557e-06	-0.383205	0.0303957	7142	8276	15418	3	147141588
	cg27295492	0.728069	2.32572e-06	-0.383205	0.0303957	7141	8276	15417	7	141116356	TMEM178B
	cg24709000	0.807814	2.28351e-08	-0.315381	0.0787016	9034	6380.5	15414.5	8	142127219
	cg11963365	0.797208	4.73621e-08	-0.322163	0.0721434	8838	6575.5	15413.5	5	141320784	KIAA0141;KIAA0141
	cg06888921	0.78735	8.98962e-08	-0.328946	0.0660179	8639	6773.5	15412.5	16	57669726	ADGRG1;ADGRG1;ADGRG1;ADGRG1;ADGRG1;ADGRG1;ADGRG1;ADGRG1;ADGRG1
	cg06341957	0.684016	1.58686e-05	-0.464594	0.00738664	5841	9571	15412	6	166267865
	cg23186991	0.722343	3.04615e-06	-0.389987	0.027347	6970	8437.5	15407.5	2	241737497	KIF1A;KIF1A
	cg17611046	0.819444	9.72912e-09	-0.308599	0.0857108	9242	6163	15405	6	5672954	FARS2
	cg12479090	0.806895	2.43693e-08	-0.315381	0.0787016	9022	6380.5	15402.5	1	201952801	RNPEP
	cg01087248	0.691855	1.15547e-05	-0.444247	0.0108587	6040	9356	15396	1	40150987	HPCAL4;HPCAL4;HPCAL4
	cg10651168	0.707504	5.95095e-06	-0.410335	0.0196672	6545	8851	15396	19	10382048	ICAM1
	cg04723343	0.769798	2.60007e-07	-0.342511	0.0549916	8211	7182	15393	2	238647913	LRRFIP1;LRRFIP1;LRRFIP1;LRRFIP1;LRRFIP1
	cg08700306	0.786535	9.46444e-08	-0.328946	0.0660179	8619	6773.5	15392.5	19	33686390	LRP3
	cg25367333	0.777927	1.60878e-07	-0.335728	0.0603068	8414	6978	15392	16	70729868	VAC14
	cg17107501	0.674283	2.32222e-05	-0.525635	0.00200488	5511	9878.5	15389.5	10	98982314	ARHGAP19
	cg10835912	0.834366	2.96615e-09	-0.301816	0.0931889	9453	5935	15388	20	10489449	SLX4IP
	cg08084655	0.685751	1.48052e-05	-0.457811	0.00842023	5886	9500	15386	17	72358213	BTBD17
	cg14578146	0.852091	6.15352e-10	-0.295034	0.101154	9684	5702	15386	9	130637464	AK1
	cg14575022	0.833383	3.21898e-09	-0.301816	0.0931889	9448	5935	15383	12	96617885	ELK3
	cg27015680	0.691362	1.17908e-05	-0.444247	0.0108587	6026	9356	15382	3	129661223
	cg16385784	0.777458	1.65483e-07	-0.335728	0.0603068	8404	6978	15382	17	38590553
	cg02724047	0.682779	1.66685e-05	-0.464594	0.00738664	5808	9571	15379	16	67185194	B3GNT9
	cg20904503	0.832938	3.33972e-09	-0.301816	0.0931889	9441	5935	15376	8	75163385	JPH1
	cg21565333	0.776908	1.71041e-07	-0.335728	0.0603068	8393	6978	15371	5	135168990	SLC25A48
	cg24045875	0.710805	5.14557e-06	-0.403552	0.0219985	6646	8722.5	15368.5	20	61425320
	cg15102749	0.678207	1.99513e-05	-0.484941	0.00490799	5659	9708.5	15367.5	11	66510893	C11orf80
	cg05170490	0.732108	1.91475e-06	-0.376423	0.0337158	7251	8113	15364	1	41331665
	cg08314156	0.710605	5.19136e-06	-0.403552	0.0219985	6641	8722.5	15363.5	11	122941687
	cg25380204	-0.739258	1.34568e-06	0.36964	0.0373242	7439	7923	15362	20	37464624	PPP1R16B;PPP1R16B
	cg15637254	0.731955	1.9291e-06	-0.376423	0.0337158	7248	8113	15361	2	240280257	HDAC4
	cg12215393	0.831988	3.61186e-09	-0.301816	0.0931889	9426	5935	15361	11	67909677
	cg04217152	0.759951	4.53453e-07	-0.349293	0.0500539	7985	7375	15360	18	60964691	BCL2
	cg19603202	-0.785261	1.02529e-07	0.328946	0.0660179	8586	6773.5	15359.5	22	38431726
	cg01889129	0.690363	1.2283e-05	-0.444247	0.0108587	6003	9356	15359	10	119198887
	cg13733684	0.6847	1.54415e-05	-0.457811	0.00842023	5858	9500	15358	15	42749819	ZNF106;ZNF106;ZNF106
	cg23075475	0.731826	1.94121e-06	-0.376423	0.0337158	7245	8113	15358	22	42142906	MEI1
	cg05934142	0.804199	2.94273e-08	-0.315381	0.0787016	8974	6380.5	15354.5	16	85220876
	cg15067015	0.695836	9.79836e-06	-0.430682	0.0138672	6162	9191	15353	1	175671657	TNR
	cg21797564	0.776134	1.79147e-07	-0.335728	0.0603068	8375	6978	15353	5	75767021	IQGAP2
	cg02272576	0.784389	1.08268e-07	-0.328946	0.0660179	8564	6773.5	15337.5	6	43868964	LOC100132354
	cg16533785	0.676154	2.16074e-05	-0.491723	0.00425918	5586	9748	15334	2	45515	FAM110C
	cg03087010	0.752282	6.86944e-07	-0.356075	0.0454755	7778	7555	15333	18	43304175	SLC14A1;SLC14A1;SLC14A1;SLC14A1;SLC14A1;SLC14A1;SLC14A1;SLC14A1;SLC14A1;SLC14A1
	cg13569285	0.879636	3.3893e-11	-0.288252	0.109623	9867	5465.5	15332.5	15	91384161
	cg11719283	0.71976	3.43308e-06	-0.389987	0.027347	6893	8437.5	15330.5	19	42574717
	cg04494602	0.758964	4.78762e-07	-0.349293	0.0500539	7955	7375	15330	17	62982045
	cg22638236	0.695178	1.00708e-05	-0.430682	0.0138672	6138	9191	15329	1	164759974	PBX1;PBX1;PBX1
	cg03407822	0.829112	4.56493e-09	-0.301816	0.0931889	9392	5935	15327	15	93613938	RGMA;RGMA;RGMA;RGMA;RGMA;RGMA
	cg19147649	0.745161	9.97097e-07	-0.362858	0.0412383	7593	7733.5	15326.5	16	48657876	MIR5095
	cg04477203	0.695082	1.01112e-05	-0.430682	0.0138672	6135	9191	15326	5	141061883	ARAP3
	cg08063745	0.730329	2.08681e-06	-0.376423	0.0337158	7210	8113	15323	20	44690652	NCOA5
	cg21277502	-0.719471	3.47903e-06	0.389987	0.027347	6885	8437.5	15322.5	2	25546091	DNMT3A;DNMT3A;DNMT3A
	cg11988476	0.828486	4.80087e-09	-0.301816	0.0931889	9384	5935	15319	21	46368090	C21orf70
	cg08745506	0.801924	3.44277e-08	-0.315381	0.0787016	8936	6380.5	15316.5	9	127042860	NEK6;NEK6;NEK6;NEK6
	cg01088492	0.72455	2.74736e-06	-0.383205	0.0303957	7034	8276	15310	6	24742405
	cg01081168	0.774316	1.996e-07	-0.335728	0.0603068	8332	6978	15310	1	212278486
	cg06900920	0.774311	1.99661e-07	-0.335728	0.0603068	8331	6978	15309	18	47134938
	cg20626587	0.678818	1.94813e-05	-0.471376	0.00646302	5679	9628.5	15307.5	20	62372541	SLC2A4RG
	cg20732367	0.672838	2.45437e-05	-0.51207	0.00273517	5463	9843	15306	2	238601467	LRRFIP1;LRRFIP1;LRRFIP1;LRRFIP1;LRRFIP1
	cg18845797	0.72444	2.76164e-06	-0.383205	0.0303957	7029	8276	15305	5	7794275	ADCY2
	cg20712415	0.670786	2.65364e-05	-0.532418	0.00170817	5410	9893	15303	3	159570903	SCHIP1
	cg26270725	0.800869	3.70013e-08	-0.315381	0.0787016	8920	6380.5	15300.5	8	126619770
	cg14496854	0.685196	1.5138e-05	-0.451029	0.00957397	5871	9427.5	15298.5	8	98929197	MATN2;MATN2
	cg06876872	0.773803	2.05746e-07	-0.335728	0.0603068	8320	6978	15298	1	202110290	ARL8A
	cg17047158	0.757974	5.05433e-07	-0.349293	0.0500539	7922	7375	15297	1	223921661	CAPN2;CAPN2
	cg07510114	0.700528	8.04059e-06	-0.417117	0.0175444	6321	8975.5	15296.5	10	118451279	HSPA12A
	cg22815000	0.700441	8.07027e-06	-0.417117	0.0175444	6319	8975.5	15294.5	18	74133372	ZNF516
	cg12839362	0.8123	1.6547e-08	-0.308599	0.0857108	9127	6163	15290	16	11193843	CLEC16A;CLEC16A
	cg10674398	0.844485	1.23755e-09	-0.295034	0.101154	9588	5702	15290	5	169913452	KCNIP1
	cg06096184	0.690617	1.21566e-05	-0.437464	0.0122857	6010	9278	15288	3	66549732	LRIG1
	cg06472048	-0.79104	7.10045e-08	0.322163	0.0721434	8712	6575.5	15287.5	18	51886881	C18orf54;C18orf54;C18orf54;C18orf54;C18orf54;C18orf54;C18orf54;C18orf54
	cg04494503	0.736435	1.54884e-06	-0.36964	0.0373242	7364	7923	15287	5	109336000
	cg26204042	-0.743527	1.08421e-06	0.362858	0.0412383	7553	7733.5	15286.5	11	110163765	RDX
	ch.12.41606343F	0.675934	2.17915e-05	-0.484941	0.00490799	5577	9708.5	15285.5	12	43320076
	cg27313589	0.825625	6.02924e-09	-0.301816	0.0931889	9349	5935	15284	6	38844388	DNAH8
	cg25630910	0.717597	3.79082e-06	-0.389987	0.027347	6846	8437.5	15283.5	12	123753186	CDK2AP1
	cg17583077	0.696523	9.521e-06	-0.423899	0.0156156	6191	9091	15282	7	108097436	NRCAM;NRCAM
	cg07338781	0.728797	2.24614e-06	-0.376423	0.0337158	7166	8113	15279	8	42123253	LOC101929897
	cg14877649	0.811773	1.71925e-08	-0.308599	0.0857108	9111	6163	15274	13	95133236	DCT;DCT
	cg03847034	-0.684092	1.58209e-05	0.451029	0.00957397	5842	9427.5	15269.5	11	117254987	CEP164;CEP164
	cg20370793	-0.749213	8.07821e-07	0.356075	0.0454755	7709	7555	15264	14	102900956	TECPR2;TECPR2
	cg11067786	0.772121	2.27121e-07	-0.335728	0.0603068	8285	6978	15263	2	74780467	LOXL3;DOK1
	cg04314361	0.728239	2.30684e-06	-0.376423	0.0337158	7148	8113	15261	2	11850727
	cg10027844	-0.789034	8.07691e-08	0.322163	0.0721434	8682	6575.5	15257.5	10	18505412	CACNB2;CACNB2;CACNB2;CACNB2;CACNB2;CACNB2
	cg25399158	0.669035	2.8351e-05	-0.5392	0.00145051	5349	9907.5	15256.5	1	156828821	INSRR;NTRK1
	cg24389347	0.789028	8.07998e-08	-0.322163	0.0721434	8681	6575.5	15256.5	3	126277693	C3orf22;C3orf22
	cg03904220	-0.823695	7.01494e-09	0.301816	0.0931889	9320	5935	15255	2	220379635	ACCN4;ACCN4
	cg04257639	0.7352	1.64614e-06	-0.36964	0.0373242	7326	7923	15249	1	178253267	RASAL2
	cg27364780	0.823109	7.3423e-09	-0.301816	0.0931889	9313	5935	15248	16	73074423	ZFHX3;ZFHX3
	cg01246398	-0.706847	6.12412e-06	0.403552	0.0219985	6522	8722.5	15244.5	3	123165872	ADCY5
	cg03197919	0.722273	3.05602e-06	-0.383205	0.0303957	6968	8276	15244	1	8703678	RERE;RERE
	cg03250398	0.748554	8.36175e-07	-0.356075	0.0454755	7688	7555	15243	2	228753144	DAW1
	cg25751371	0.683291	1.63333e-05	-0.451029	0.00957397	5815	9427.5	15242.5	12	49659053	TUBA1C
	cg02360367	0.780278	1.39506e-07	-0.328946	0.0660179	8469	6773.5	15242.5	1	2180027	SKI
	cg00465188	0.76312	3.80225e-07	-0.342511	0.0549916	8060	7182	15242	18	34285819	FHOD3;FHOD3;FHOD3
	cg13658433	0.670456	2.68699e-05	-0.51207	0.00273517	5398	9843	15241	19	14113453	RFX1
	cg00547553	0.755713	5.71502e-07	-0.349293	0.0500539	7866	7375	15241	3	172179478
	cg15022430	0.763118	3.80284e-07	-0.342511	0.0549916	8059	7182	15241	10	34391668
	cg07470597	-0.695365	9.99261e-06	0.423899	0.0156156	6147	9091	15238	17	1974029	SMG6;SMG6;SMG6;SMG6
	cg08212546	0.780011	1.41793e-07	-0.328946	0.0660179	8461	6773.5	15234.5	3	126034840
	cg27478313	0.685254	1.51028e-05	-0.444247	0.0108587	5875	9356	15231	6	1624720	GMDS
	cg13383525	0.839727	1.88076e-09	-0.295034	0.101154	9527	5702	15229	9	118392505
	cg19773045	0.702366	7.43366e-06	-0.410335	0.0196672	6377	8851	15228	1	153747600	SLC27A3
	cg23975646	-0.822089	7.94563e-09	0.301816	0.0931889	9292	5935	15227	18	74728931	MBP;MBP;MBP;MBP;MBP;MBP
	cg09013732	0.808805	2.12831e-08	-0.308599	0.0857108	9062	6163	15225	14	100873195	WDR25;WDR25
	cg16635777	0.808783	2.13161e-08	-0.308599	0.0857108	9061	6163	15224	6	150187977
	cg19690693	0.726747	2.47663e-06	-0.376423	0.0337158	7109	8113	15222	10	11440476
	cg05920317	0.721399	3.18269e-06	-0.383205	0.0303957	6945	8276	15221	7	8472973	NXPH1
	cg19759064	0.667503	3.00293e-05	-0.5392	0.00145051	5310	9907.5	15217.5	7	56160687	PHKG1;PHKG1
	cg01552711	0.747468	8.84903e-07	-0.356075	0.0454755	7662	7555	15217	13	21291353	IL17D
	cg01489441	0.779197	1.48987e-07	-0.328946	0.0660179	8440	6773.5	15213.5	16	1764111	MAPK8IP3;MAPK8IP3
	cg02642565	0.779193	1.49019e-07	-0.328946	0.0660179	8439	6773.5	15212.5	16	4579402	C16orf5
	cg13435432	0.787266	9.03728e-08	-0.322163	0.0721434	8635	6575.5	15210.5	6	108489292	NR2E1
	cg19076161	0.740511	1.26355e-06	-0.362858	0.0412383	7475	7733.5	15208.5	13	46454028
	cg21022726	0.679673	1.88402e-05	-0.457811	0.00842023	5707	9500	15207	6	6629873	LY86
	cg22442617	0.70982	5.37483e-06	-0.39677	0.0245533	6615	8591	15206	6	37958953	ZFAND3
	cg22618723	-0.665974	3.1793e-05	0.573112	0.000606959	5260	9945.5	15205.5	19	11574495	ELAVL3;ELAVL3
	cg17205324	0.667103	3.04823e-05	-0.5392	0.00145051	5298	9907.5	15205.5	14	23835595	EFS;EFS
	cg20944115	0.746847	9.13902e-07	-0.356075	0.0454755	7645	7555	15200	6	14713331
	cg21321148	0.705574	6.47304e-06	-0.403552	0.0219985	6477	8722.5	15199.5	5	111669022	EPB41L4A
	cg25479963	0.733033	1.83057e-06	-0.36964	0.0373242	7273	7923	15196	12	48743861	ZNF641;ZNF641
	cg25474864	-0.679226	1.91729e-05	0.457811	0.00842023	5690	9500	15190	6	168449422
	cg12149609	0.769668	2.61963e-07	-0.335728	0.0603068	8207	6978	15185	20	42816600	JPH2;JPH2
	cg05327250	0.777813	1.61986e-07	-0.328946	0.0660179	8411	6773.5	15184.5	8	128066154
	cg16827404	0.856631	3.98017e-10	-0.288252	0.109623	9717	5465.5	15182.5	20	35083369	DLGAP4
	cg11711945	0.725565	2.61916e-06	-0.376423	0.0337158	7068	8113	15181	1	39365421	RHBDL2;RHBDL2
	cg13204462	0.906306	9.5094e-13	-0.281469	0.118613	9951	5230	15181	1	154716855	KCNN3;KCNN3
	cg02214067	0.725551	2.62085e-06	-0.376423	0.0337158	7067	8113	15180	1	53770024	LRP8;LRP8;LRP8;LRP8
	cg09406760	0.700665	7.99376e-06	-0.410335	0.0196672	6328	8851	15179	8	145019116	PLEC1;PLEC1;PLEC1;PLEC1;PLEC1;PLEC1
	cg17430214	0.713819	4.49779e-06	-0.389987	0.027347	6736	8437.5	15173.5	6	41246904	TREM1
	cg02221353	0.713724	4.51706e-06	-0.389987	0.027347	6735	8437.5	15172.5	5	923737
	cg22721423	0.785641	1.00117e-07	-0.322163	0.0721434	8596	6575.5	15171.5	14	74229364	ELMSAN1
	cg01448881	0.739196	1.34988e-06	-0.362858	0.0412383	7436	7733.5	15169.5	1	160084263	ATP1A2
	cg18983300	0.818704	1.02906e-08	-0.301816	0.0931889	9233	5935	15168	13	110782114
	cg26195823	0.768759	2.76059e-07	-0.335728	0.0603068	8188	6978	15166	10	5496234	NET1;NET1;NET1;NET1;NET1;NET1
	cg06568438	0.7945	5.66727e-08	-0.315381	0.0787016	8785	6380.5	15165.5	13	80315399
	cg00864666	0.731595	1.96302e-06	-0.36964	0.0373242	7242	7923	15165	2	173850250	RAPGEF4;RAPGEF4
	cg07712478	0.80558	2.67275e-08	-0.308599	0.0857108	9001	6163	15164	15	93593290	RGMA;RGMA;RGMA;RGMA;RGMA;RGMA
	cg04711294	0.818461	1.04814e-08	-0.301816	0.0931889	9227	5935	15162	1	68684263	WLS;WLS;WLS
	cg14574066	0.752356	6.84249e-07	-0.349293	0.0500539	7779	7375	15154	11	68984142
	cg04937083	0.67074	2.65829e-05	-0.491723	0.00425918	5405	9748	15153	9	132906513
	cg07705835	0.708092	5.79949e-06	-0.39677	0.0245533	6562	8591	15153	3	9959128	IL17RC;IL17RC;IL17RC
	cg07605135	0.731062	2.01437e-06	-0.36964	0.0373242	7230	7923	15153	2	26413715	HADHA
	cg03149968	0.768326	2.83022e-07	-0.335728	0.0603068	8174	6978	15152	2	47785772	KCNK12
	cg13872898	0.768293	2.83564e-07	-0.335728	0.0603068	8172	6978	15150	2	121498194
	cg01844235	0.70375	7.00439e-06	-0.403552	0.0219985	6424	8722.5	15146.5	22	23487969	RAB36
	cg21686639	0.890182	9.21453e-12	-0.281469	0.118613	9915	5230	15145	20	44548938
	cg02160714	0.703454	7.09429e-06	-0.403552	0.0219985	6418	8722.5	15140.5	3	65319981
	cg20559059	0.832629	3.42629e-09	-0.295034	0.101154	9436	5702	15138	10	134178970	LRRC27;LRRC27;LRRC27
	cg11062790	0.793173	6.18236e-08	-0.315381	0.0787016	8756	6380.5	15136.5	16	68379151	PRMT7;PRMT7;PRMT7
	cg04250194	0.832576	3.44125e-09	-0.295034	0.101154	9434	5702	15136	17	55363072	MSI2;MSI2
	cg21526648	0.775581	1.85163e-07	-0.328946	0.0660179	8359	6773.5	15132.5	22	29951295	NIPSNAP1;NIPSNAP1
	cg16627211	-0.744573	1.02768e-06	0.356075	0.0454755	7577	7555	15132	5	115233711	AP3S1
	cg23326536	0.767075	3.04043e-07	-0.335728	0.0603068	8154	6978	15132	13	78491199	EDNRB;EDNRB;EDNRB
	cg20041729	0.803914	3.0014e-08	-0.308599	0.0857108	8969	6163	15132	13	80934176
	cg13902335	0.730237	2.09616e-06	-0.36964	0.0373242	7206	7923	15129	2	216876969	MREG
	cg12186491	0.737672	1.4566e-06	-0.362858	0.0412383	7394	7733.5	15127.5	2	177943398
	cg05085127	0.744156	1.0499e-06	-0.356075	0.0454755	7571	7555	15126	19	39621926	PAK4;PAK4;PAK4;PAK4;PAK4
	cg17448218	-0.758395	4.9393e-07	0.342511	0.0549916	7942	7182	15124	10	103079485
	cg25878366	0.815981	1.26214e-08	-0.301816	0.0931889	9188	5935	15123	11	12767438	TEAD1
	cg19217955	0.664047	3.41492e-05	-0.552765	0.00103507	5192	9930	15122	17	7123994	DLG4;ACADVL;ACADVL
	cg17491449	0.698757	8.66739e-06	-0.410335	0.0196672	6266	8851	15117	4	3344154	RGS12;RGS12
	cg08263205	0.662762	3.58064e-05	-0.613806	0.000186792	5152	9964.5	15116.5	1	175854934
	cg11018805	0.802752	3.25231e-08	-0.308599	0.0857108	8953	6163	15116	17	79687075	SLC25A10;SLC25A10;SLC25A10
	cg16906074	0.691141	1.18986e-05	-0.423899	0.0156156	6022	9091	15113	3	187014167
	cg27467716	0.783132	1.1706e-07	-0.322163	0.0721434	8537	6575.5	15112.5	14	94447303
	cg21301440	0.687183	1.39759e-05	-0.430682	0.0138672	5917	9191	15108	17	74534550	CYGB
	cg15148973	0.848256	8.79419e-10	-0.288252	0.109623	9642	5465.5	15107.5	10	122333392	PPAPDC1A
	cg20065217	0.750193	7.67271e-07	-0.349293	0.0500539	7732	7375	15107	1	154913307
	cg01383724	0.663929	3.42987e-05	-0.545982	0.00122748	5184	9920.5	15104.5	9	23587629	LOC101929563
	cg13363829	0.666983	3.06198e-05	-0.505288	0.00317979	5294	9810.5	15104.5	3	9958869	IL17RC;IL17RC;IL17RC;IL17RC;IL17RC;IL17RC;IL17RC;IL17RC;IL17RC;IL17RC;IL17RC;IL17RC;IL17RC
	cg12405088	0.750068	7.72325e-07	-0.349293	0.0500539	7728	7375	15103	22	43257120
	cg08300555	0.711424	5.00604e-06	-0.389987	0.027347	6664	8437.5	15101.5	10	119262509	EMX2OS
	cg10778113	0.847788	9.1793e-10	-0.288252	0.109623	9635	5465.5	15100.5	11	95868037	MAML2
	cg19888246	0.814685	1.38934e-08	-0.301816	0.0931889	9163	5935	15098	1	1947466
	cg12377220	0.847553	9.37921e-10	-0.288252	0.109623	9629	5465.5	15094.5	16	70771627	VAC14
	cg12233379	0.73618	1.56845e-06	-0.362858	0.0412383	7354	7733.5	15087.5	1	151812524	LOC100132111;C2CD4D
	cg00696269	0.722342	3.04622e-06	-0.376423	0.0337158	6969	8113	15082	11	64527846	PYGM;PYGM;PYGM;PYGM
	cg14477584	0.665271	3.26355e-05	-0.51207	0.00273517	5232	9843	15075	15	90293274	MESP1
	cg07769452	-0.772485	2.22333e-07	0.328946	0.0660179	8294	6773.5	15067.5	8	26156043	PPP2R2A;PPP2R2A
	cg02305024	0.781198	1.31876e-07	-0.322163	0.0721434	8492	6575.5	15067.5	14	53794995
	cg03455107	0.748565	8.35711e-07	-0.349293	0.0500539	7690	7375	15065	17	54509207	ANKFN1
	cg10797287	-0.715516	4.16664e-06	0.383205	0.0303957	6788	8276	15064	1	207009917	IL19;IL19
	cg26637098	0.799811	3.97587e-08	-0.308599	0.0857108	8899	6163	15062	17	18011191	MYO15A;DRG2
	cg19157500	0.812028	1.6877e-08	-0.301816	0.0931889	9120	5935	15055	13	31271994
	cg22295573	0.771894	2.30163e-07	-0.328946	0.0660179	8278	6773.5	15051.5	NA	NA	NA
	cg15224291	-0.72754	2.38502e-06	0.36964	0.0373242	7128	7923	15051	18	74729064	MBP;MBP;MBP;MBP;MBP;MBP
	cg07608673	0.825313	6.17972e-09	-0.295034	0.101154	9348	5702	15050	7	70083623	AUTS2;AUTS2
	cg08029299	-0.747901	8.65156e-07	0.349293	0.0500539	7673	7375	15048	1	201531514
	cg21190038	0.747609	8.78432e-07	-0.349293	0.0500539	7669	7375	15044	15	44086848	SERF2;MIR1282
	cg05312163	0.824711	6.47931e-09	-0.295034	0.101154	9342	5702	15044	15	68374619	PIAS1
	cg19454119	0.799097	4.17246e-08	-0.308599	0.0857108	8880	6163	15043	22	23561273	BCR;BCR
	cg10186196	-0.692733	1.11448e-05	0.417117	0.0175444	6066	8975.5	15041.5	2	23613273	KLHL29
	cg15870043	0.663192	3.52444e-05	-0.525635	0.00200488	5162	9878.5	15040.5	17	55175165	AKAP1;AKAP1;AKAP1
	cg10319942	0.720694	3.28823e-06	-0.376423	0.0337158	6927	8113	15040	3	127441767	MGLL;MGLL
	cg14153207	0.824545	6.56377e-09	-0.295034	0.101154	9338	5702	15040	17	62195875	ERN1
	cg01757544	0.771502	2.35486e-07	-0.328946	0.0660179	8266	6773.5	15039.5	7	105320800	ATXN7L1;ATXN7L1
	cg15816862	0.779857	1.43132e-07	-0.322163	0.0721434	8454	6575.5	15029.5	6	16478119	ATXN1;ATXN1
	cg04990825	0.733801	1.76312e-06	-0.362858	0.0412383	7292	7733.5	15025.5	9	139063690
	cg00847277	0.672462	2.48989e-05	-0.464594	0.00738664	5453	9571	15024	8	142528956
	cg25472955	0.810322	1.90921e-08	-0.301816	0.0931889	9089	5935	15024	5	16733603	MYO10
	cg12892087	0.746911	9.10877e-07	-0.349293	0.0500539	7648	7375	15023	18	20840304	CABLES1;CABLES1;CABLES1;CABLES1
	cg11028081	0.709058	5.55841e-06	-0.389987	0.027347	6585	8437.5	15022.5	3	123314447	MYLK-AS1;MYLK-AS1
	cg10660635	-0.680863	1.798e-05	0.437464	0.0122857	5743	9278	15021	11	1780294	CTSD
	cg00808969	0.733553	1.78463e-06	-0.362858	0.0412383	7287	7733.5	15020.5	11	77898785	USP35;KCTD21
	cg24380001	0.842052	1.53545e-09	-0.288252	0.109623	9555	5465.5	15020.5	15	73130652
	cg10069155	-0.797807	4.55042e-08	0.308599	0.0857108	8855	6163	15018	15	41852638	TYRO3
	cg06934572	0.726477	2.50856e-06	-0.36964	0.0373242	7094	7923	15017	2	9458925	ASAP2;ASAP2
	cg14334424	0.809449	2.03254e-08	-0.301816	0.0931889	9077	5935	15012	10	124235451	HTRA1
	cg05696969	-0.687257	1.39343e-05	0.423899	0.0156156	5920	9091	15011	5	145326228	SH3RF2
	cg01648991	0.661422	3.76109e-05	-0.532418	0.00170817	5117	9893	15010	7	35947596
	cg26764799	0.864206	1.85897e-10	-0.281469	0.118613	9780	5230	15010	10	94044301	CPEB3
	cg18700886	0.770489	2.49797e-07	-0.328946	0.0660179	8235	6773.5	15008.5	14	68407654	RAD51B;RAD51B;RAD51B
	cg22394900	-0.746515	9.29752e-07	0.349293	0.0500539	7632	7375	15007	11	61764591
	cg19922905	-0.703433	7.10077e-06	0.39677	0.0245533	6415	8591	15006	10	24927896	ARHGAP21
	cg07471157	0.726018	2.56364e-06	-0.36964	0.0373242	7082	7923	15005	12	49373263	WNT1
	cg15338098	0.695573	9.90665e-06	-0.410335	0.0196672	6151	8851	15002	12	56120970	CD63;CD63;CD63;CD63;CD63;CD63;CD63;CD63
	cg03695287	0.708034	5.8143e-06	-0.389987	0.027347	6560	8437.5	14997.5	6	150569664	PPP1R14C
	cg16937168	0.778583	1.54628e-07	-0.322163	0.0721434	8421	6575.5	14996.5	2	241936844	SNED1
	cg15528736	0.753708	6.36622e-07	-0.342511	0.0549916	7812	7182	14994	19	50015780	FCGRT;FCGRT;FCGRT
	cg06144658	0.778375	1.56588e-07	-0.322163	0.0721434	8417	6575.5	14992.5	2	110063507	SH3RF3
	cg03174768	0.839267	1.9569e-09	-0.288252	0.109623	9522	5465.5	14987.5	4	41622588	LIMCH1;LIMCH1;LIMCH1;LIMCH1;LIMCH1
	cg05171584	0.769938	2.57903e-07	-0.328946	0.0660179	8213	6773.5	14986.5	6	152128535	ESR1;ESR1;ESR1;ESR1;ESR1
	cg10206380	0.725285	2.65394e-06	-0.36964	0.0373242	7059	7923	14982	16	57672032	GPR56;GPR56;GPR56;GPR56;GPR56;GPR56;GPR56;GPR56
	cg22500027	0.753171	6.55158e-07	-0.342511	0.0549916	7799	7182	14981	14	22935574
	cg16845975	0.71864	3.61426e-06	-0.376423	0.0337158	6866	8113	14979	1	230457742	PGBD5
	cg00829858	0.670728	2.65951e-05	-0.464594	0.00738664	5404	9571	14975	2	179148245	OSBPL6
	cg15597856	0.83828	2.13029e-09	-0.288252	0.109623	9505	5465.5	14970.5	7	55592314	VOPP1;VOPP1;VOPP1;VOPP1
	cg12960268	0.672916	2.44705e-05	-0.457811	0.00842023	5469	9500	14969	18	12597981	SPIRE1;SPIRE1;SPIRE1
	cg18909389	0.697963	8.96247e-06	-0.403552	0.0219985	6243	8722.5	14965.5	6	31701110	CLIC1
	cg00108098	0.706975	6.09011e-06	-0.389987	0.027347	6528	8437.5	14965.5	3	122637664	SEMA5B
	cg17082405	0.752538	6.77649e-07	-0.342511	0.0549916	7782	7182	14964	8	145033328	PLEC1;PLEC1
	cg02817784	0.706921	6.10448e-06	-0.389987	0.027347	6525	8437.5	14962.5	1	110798393
	cg22254983	0.785118	1.03455e-07	-0.315381	0.0787016	8581	6380.5	14961.5	8	136181389
	cg20825416	-0.712234	4.8286e-06	0.383205	0.0303957	6685	8276	14961	1	164547119	PBX1
	cg16570051	0.858175	3.42017e-10	-0.281469	0.118613	9731	5230	14961	7	44145692	AEBP1
	cg05317096	0.706877	6.11612e-06	-0.389987	0.027347	6523	8437.5	14960.5	14	99285985
	cg20020848	0.820502	8.97556e-09	-0.295034	0.101154	9258	5702	14960	3	52224845
	cg05267294	-0.795152	5.429e-08	0.308599	0.0857108	8796	6163	14959	10	87406197	GRID1
	cg26179477	0.820366	9.06973e-09	-0.295034	0.101154	9257	5702	14959	12	3643345	PRMT8;PRMT8
	cg25277950	0.837446	2.28762e-09	-0.288252	0.109623	9493	5465.5	14958.5	19	46142914	MIR330;EML2
	cg16369592	0.681376	1.76198e-05	-0.430682	0.0138672	5765	9191	14956	21	46213195	UBE2G2;UBE2G2;UBE2G2
	cg06721712	0.674611	2.29318e-05	-0.451029	0.00957397	5528	9427.5	14955.5	1	243638141	SDCCAG8
	cg02123605	0.697709	9.05872e-06	-0.403552	0.0219985	6229	8722.5	14951.5	17	70497550	LINC00673
	cg10896868	0.684657	1.54677e-05	-0.423899	0.0156156	5855	9091	14946	14	73026487	RGS6;RGS6;RGS6;RGS6;RGS6;RGS6;RGS6;RGS6;RGS6;RGS6
	cg00618275	0.730336	2.08618e-06	-0.362858	0.0412383	7211	7733.5	14944.5	5	142488469	ARHGAP26;ARHGAP26
	cg06105699	0.759217	4.72145e-07	-0.335728	0.0603068	7964	6978	14942	17	79971436	ASPSCR1
	cg09244902	0.793784	5.94016e-08	-0.308599	0.0857108	8766	6163	14929	9	136865604
	cg08046364	0.793594	6.0146e-08	-0.308599	0.0857108	8765	6163	14928	12	114234083
	cg05357342	0.805144	2.75527e-08	-0.301816	0.0931889	8993	5935	14928	9	117010015	COL27A1
	cg20100545	0.66579	3.20118e-05	-0.478158	0.0056398	5256	9670.5	14926.5	19	19361158	NCAN
	cg09738959	-0.835033	2.80523e-09	0.288252	0.109623	9460	5465.5	14925.5	20	32284484
	cg24535622	0.663656	3.46455e-05	-0.491723	0.00425918	5176	9748	14924	1	6546574	PLEKHG5;PLEKHG5;PLEKHG5;PLEKHG5;PLEKHG5
	cg16696234	0.716277	4.0255e-06	-0.376423	0.0337158	6811	8113	14924	1	23697297	C1orf213;C1orf213;C1orf213;ZNF436
	cg21855587	0.705756	6.42206e-06	-0.389987	0.027347	6486	8437.5	14923.5	12	125551669	AACS
	cg10219803	0.729665	2.15459e-06	-0.362858	0.0412383	7190	7733.5	14923.5	11	134402280
	cg01093696	0.783389	1.15212e-07	-0.315381	0.0787016	8543	6380.5	14923.5	5	92936528
	cg19708605	0.853166	5.55772e-10	-0.281469	0.118613	9693	5230	14923	2	86299447	POLR1A
	cg02784809	0.673895	2.35706e-05	-0.451029	0.00957397	5493	9427.5	14920.5	22	29427592	ZNRF3-AS1;ZNRF3;ZNRF3
	cg13835979	0.904568	1.23802e-12	-0.274687	0.12814	9947	4973.5	14920.5	3	127608818
	cg09322899	0.774871	1.93138e-07	-0.322163	0.0721434	8344	6575.5	14919.5	2	240280217	HDAC4
	cg07249103	0.710708	5.16764e-06	-0.383205	0.0303957	6643	8276	14919	2	192266225	MYO1B;MYO1B;MYO1B
	cg17312241	0.75835	4.95151e-07	-0.335728	0.0603068	7940	6978	14918	10	81943017	ANXA11;ANXA11;ANXA11;ANXA11;ANXA11;ANXA11
	cg16415959	0.852447	5.95017e-10	-0.281469	0.118613	9687	5230	14917	16	11783173	TXNDC11;TXNDC11
	cg22200736	0.710595	5.19371e-06	-0.383205	0.0303957	6640	8276	14916	12	52995358	KRT72;KRT72;KRT72
	cg21291385	0.793024	6.24284e-08	-0.308599	0.0857108	8752	6163	14915	21	35448215	MRPS6;SLC5A3
	cg07091651	0.692604	1.12041e-05	-0.410335	0.0196672	6063	8851	14914	2	20271300
	cg16738646	0.833273	3.24844e-09	-0.288252	0.109623	9447	5465.5	14912.5	1	43409193	SLC2A1
[truncated: 8,167 more rows]

## Sheet: Sup T10
	Supplementary Table 10: The CpGs within the green module, which was identified by WGCNA and associated with HD in the striatum. The CpGs are ranked by module membership (MM) and probe significance (PS). Shown for each site is the CpG ID, MM correlation, MM p-value (p), probe correlation, PS p-value , MM rank, PS rank and the summative rank of (sumrank). Genomic postion is indicated by the chromos…
[truncated: 9,618 more rows]

[truncated: 17 more sheets: Sup T11, Sup T12, Sup T13, Sup T14, Sup T15, Sup T16, Sup T17, Sup T18, Sup T19, Sup T20, Sup T21, Sup T22, Sup T23, Sup T24, Sup T25, Sup T26, Sup T27]
